# Supplementary material for: Phylogeography of Nasutitermes ephratae (Termitidae: Nasutitermitinae) in neotropical region
Source: Sci Rep. 2022 Jul 8;12:11656. doi: 10.1038/s41598-022-15407-z (PMC9270401; doi:10.1038/s41598-022-15407-z)
Supplement: Supplementary file 4 — Supplementary Tables. [file 41598_2022_15407_MOESM4_ESM.xlsx]

## Sheet: S1-PCR-Conditions
Table S1 – Primers and PCR conditions followed for the amplification of the 16S and COII mtDNA regions.
mtDNA region	Primers	Cycling	num. of cycles	Fragment length
16S	LR-J-13007 (F) [26] LR-N-1398 (R) [27]	94º (3') – initial denaturation 94º (45") – denaturation 46º (45") – annealing 72º (45") – extension 72º (7') – final extension	35	400 pb.
COII	Modified A-tLeu (F) [8] B-tLys (R) [28]	94º (3') – initial denaturation 94º (30") – denaturation 46º (1’) – annealing 72º (3’) – extension 72º (10') – final extension	35	750 pb.

## Sheet: S2-Bayesian-Calibration
Table S2 - Fossil species and divergence times used for group calibrations in Bayesian analysis
Calibration group	Fossil species (age range)	Time estimated for the group by Bourguignon (2016) [55]	Reference (fossil)
Isoptera (M. darwiniensis + A. dentatus + A. snyderi + N. longinasus + ingroup)	Valditermes brenanae (136.4 - 130 My)	-	[51]
Termitidae (A. dentatus + A. snyderi + N. longinasus + ingroup)	Nanotermes isaace (56 - 47.8 My)	54 My	[52]
Nasutitermitinae (A. snyderi + N. longinasus + ingroup)	Atlantitermes caribea (20.44 - 13.82 My)	26.2 - 19.4 My	[54]
Nasutitermes (N. longinasus + ingroup)	Nasutitermes electrinus (23.03 - 15.97 My)	22.6 - 16.4 My	[53]
My: million of years

## Sheet: S3-Genetic-Dist-16S
Table S3 - Pairwise genetic distances among the specimens of Nasutitermes ephratae sampled, considering the 16S rRNA sequences.
	756	757	758	759	760	761	762	763	765	766	767	768	770	774	775	776	777	778	779	780	781	782	783	784	785	786	787	789	790	802	807	808	809	811	814	820	821	822	823	826	827	830	831	832	836	838	842	844	847
757	0.00254453
758	0.00254453	0
759	0.00254453	0	0
760	0.00254453	0	0	0
761	0.00254453	0.00508906	0.00508906	0.00508906	0.00508906
762	0.00254453	0	0	0	0	0.00508906
763	0.00254453	0	0	0	0	0.00508906	0
765	0.00254453	0	0	0	0	0.00508906	0	0
766	0.00254453	0	0	0	0	0.00508906	0	0	0
767	0.00254453	0	0	0	0	0.00508906	0	0	0	0
768	0.00254453	0	0	0	0	0.00508906	0	0	0	0	0
770	0.00254453	0	0	0	0	0.00508906	0	0	0	0	0	0
774	0.00254453	0.00508906	0.00508906	0.00508906	0.00508906	0	0.00508906	0.00508906	0.00508906	0.00508906	0.00508906	0.00508906	0.00508906
775	0	0.00254453	0.00254453	0.00254453	0.00254453	0.00254453	0.00254453	0.00254453	0.00254453	0.00254453	0.00254453	0.00254453	0.00254453	0.00254453
776	0	0.00254453	0.00254453	0.00254453	0.00254453	0.00254453	0.00254453	0.00254453	0.00254453	0.00254453	0.00254453	0.00254453	0.00254453	0.00254453	0
777	0	0.00254453	0.00254453	0.00254453	0.00254453	0.00254453	0.00254453	0.00254453	0.00254453	0.00254453	0.00254453	0.00254453	0.00254453	0.00254453	0	0
778	0	0.00254453	0.00254453	0.00254453	0.00254453	0.00254453	0.00254453	0.00254453	0.00254453	0.00254453	0.00254453	0.00254453	0.00254453	0.00254453	0	0	0
779	0	0.00254453	0.00254453	0.00254453	0.00254453	0.00254453	0.00254453	0.00254453	0.00254453	0.00254453	0.00254453	0.00254453	0.00254453	0.00254453	0	0	0	0
780	0	0.00254453	0.00254453	0.00254453	0.00254453	0.00254453	0.00254453	0.00254453	0.00254453	0.00254453	0.00254453	0.00254453	0.00254453	0.00254453	0	0	0	0	0
781	0	0.00255102	0.00255102	0.00255102	0.00255102	0.00255102	0.00255102	0.00255102	0.00255102	0.00255102	0.00255102	0.00255102	0.00255102	0.00255102	0	0	0	0	0	0
782	0	0.00254453	0.00254453	0.00254453	0.00254453	0.00254453	0.00254453	0.00254453	0.00254453	0.00254453	0.00254453	0.00254453	0.00254453	0.00254453	0	0	0	0	0	0	0
783	0	0.00254453	0.00254453	0.00254453	0.00254453	0.00254453	0.00254453	0.00254453	0.00254453	0.00254453	0.00254453	0.00254453	0.00254453	0.00254453	0	0	0	0	0	0	0	0
784	0	0.00254453	0.00254453	0.00254453	0.00254453	0.00254453	0.00254453	0.00254453	0.00254453	0.00254453	0.00254453	0.00254453	0.00254453	0.00254453	0	0	0	0	0	0	0	0	0
785	0	0.00254453	0.00254453	0.00254453	0.00254453	0.00254453	0.00254453	0.00254453	0.00254453	0.00254453	0.00254453	0.00254453	0.00254453	0.00254453	0	0	0	0	0	0	0	0	0	0
786	0	0.00255102	0.00255102	0.00255102	0.00255102	0.00255102	0.00255102	0.00255102	0.00255102	0.00255102	0.00255102	0.00255102	0.00255102	0.00255102	0	0	0	0	0	0	0	0	0	0	0
787	0	0.00254453	0.00254453	0.00254453	0.00254453	0.00254453	0.00254453	0.00254453	0.00254453	0.00254453	0.00254453	0.00254453	0.00254453	0.00254453	0	0	0	0	0	0	0	0	0	0	0	0
789	0.00763359	0.0101781	0.0101781	0.0101781	0.0101781	0.0101781	0.0101781	0.0101781	0.0101781	0.0101781	0.0101781	0.0101781	0.0101781	0.0101781	0.00763359	0.00763359	0.00763359	0.00763359	0.00763359	0.00763359	0.00765306	0.00763359	0.00763359	0.00763359	0.00763359	0.00765306	0.00763359
790	0.00254453	0.00508906	0.00508906	0.00508906	0.00508906	0.00508906	0.00508906	0.00508906	0.00508906	0.00508906	0.00508906	0.00508906	0.00508906	0.00508906	0.00254453	0.00254453	0.00254453	0.00254453	0.00254453	0.00254453	0.00255102	0.00254453	0.00254453	0.00254453	0.00254453	0.00255102	0.00254453	0.0101781
802	0	0.00254453	0.00254453	0.00254453	0.00254453	0.00254453	0.00254453	0.00254453	0.00254453	0.00254453	0.00254453	0.00254453	0.00254453	0.00254453	0	0	0	0	0	0	0	0	0	0	0	0	0	0.00763359	0.00254453
807	0.00763359	0.00508906	0.00508906	0.00508906	0.00508906	0.0101781	0.00508906	0.00508906	0.00508906	0.00508906	0.00508906	0.00508906	0.00508906	0.0101781	0.00763359	0.00763359	0.00763359	0.00763359	0.00763359	0.00763359	0.00765306	0.00763359	0.00763359	0.00763359	0.00763359	0.00765306	0.00763359	0.0152672	0.0101781	0.00763359
808	0.0101781	0.00763359	0.00763359	0.00763359	0.00763359	0.0127226	0.00763359	0.00763359	0.00763359	0.00763359	0.00763359	0.00763359	0.00763359	0.0127226	0.0101781	0.0101781	0.0101781	0.0101781	0.0101781	0.0101781	0.0102041	0.0101781	0.0101781	0.0101781	0.0101781	0.0102041	0.0101781	0.0178117	0.00763359	0.0101781	0.00254453
809	0.0127226	0.0101781	0.0101781	0.0101781	0.0101781	0.0152672	0.0101781	0.0101781	0.0101781	0.0101781	0.0101781	0.0101781	0.0101781	0.0152672	0.0127226	0.0127226	0.0127226	0.0127226	0.0127226	0.0127226	0.0127551	0.0127226	0.0127226	0.0127226	0.0127226	0.0127551	0.0127226	0.0152672	0.0152672	0.0127226	0.0101781	0.0127226
811	0.00763359	0.00508906	0.00508906	0.00508906	0.00508906	0.0101781	0.00508906	0.00508906	0.00508906	0.00508906	0.00508906	0.00508906	0.00508906	0.0101781	0.00763359	0.00763359	0.00763359	0.00763359	0.00763359	0.00763359	0.00765306	0.00763359	0.00763359	0.00763359	0.00763359	0.00765306	0.00763359	0.0152672	0.0101781	0.00763359	0	0.00254453	0.0101781
814	0.0101781	0.00763359	0.00763359	0.00763359	0.00763359	0.0127226	0.00763359	0.00763359	0.00763359	0.00763359	0.00763359	0.00763359	0.00763359	0.0127226	0.0101781	0.0101781	0.0101781	0.0101781	0.0101781	0.0101781	0.0102041	0.0101781	0.0101781	0.0101781	0.0101781	0.0102041	0.0101781	0.0127226	0.00763359	0.0101781	0.00763359	0.00508906	0.0101523	0.00763359
820	0.0101781	0.00763359	0.00763359	0.00763359	0.00763359	0.0127226	0.00763359	0.00763359	0.00763359	0.00763359	0.00763359	0.00763359	0.00763359	0.0127226	0.0101781	0.0101781	0.0101781	0.0101781	0.0101781	0.0101781	0.0102041	0.0101781	0.0101781	0.0101781	0.0101781	0.0102041	0.0101781	0.0127226	0.0127226	0.0101781	0.00254453	0.00508906	0.00763359	0.00254453	0.00508906
821	0.0101781	0.00763359	0.00763359	0.00763359	0.00763359	0.0127226	0.00763359	0.00763359	0.00763359	0.00763359	0.00763359	0.00763359	0.00763359	0.0127226	0.0101781	0.0101781	0.0101781	0.0101781	0.0101781	0.0101781	0.0102041	0.0101781	0.0101781	0.0101781	0.0101781	0.0102041	0.0101781	0.0127226	0.0127226	0.0101781	0.00254453	0.00508906	0.00763359	0.00254453	0.00508906	0
822	0.00763359	0.00508906	0.00508906	0.00508906	0.00508906	0.0101781	0.00508906	0.00508906	0.00508906	0.00508906	0.00508906	0.00508906	0.00508906	0.0101781	0.00763359	0.00763359	0.00763359	0.00763359	0.00763359	0.00763359	0.00765306	0.00763359	0.00763359	0.00763359	0.00763359	0.00765306	0.00763359	0.0152672	0.0101781	0.00763359	0	0.00254453	0.0101781	0	0.00763359	0.00254453	0.00254453
823	0.00763359	0.00508906	0.00508906	0.00508906	0.00508906	0.0101781	0.00508906	0.00508906	0.00508906	0.00508906	0.00508906	0.00508906	0.00508906	0.0101781	0.00763359	0.00763359	0.00763359	0.00763359	0.00763359	0.00763359	0.00765306	0.00763359	0.00763359	0.00763359	0.00763359	0.00765306	0.00763359	0.0152672	0.0101781	0.00763359	0	0.00254453	0.0101781	0	0.00763359	0.00254453	0.00254453	0
826	0.00763359	0.0101781	0.0101781	0.0101781	0.0101781	0.0101781	0.0101781	0.0101781	0.0101781	0.0101781	0.0101781	0.0101781	0.0101781	0.0101781	0.00763359	0.00763359	0.00763359	0.00763359	0.00763359	0.00763359	0.00765306	0.00763359	0.00763359	0.00763359	0.00763359	0.00765306	0.00763359	0.00508906	0.0101781	0.00763359	0.0101781	0.0127226	0.0101781	0.0101781	0.00763359	0.00763359	0.00763359	0.0101781	0.0101781
827	0.00254453	0.00508906	0.00508906	0.00508906	0.00508906	0.00508906	0.00508906	0.00508906	0.00508906	0.00508906	0.00508906	0.00508906	0.00508906	0.00508906	0.00254453	0.00254453	0.00254453	0.00254453	0.00254453	0.00254453	0.00255102	0.00254453	0.00254453	0.00254453	0.00254453	0.00255102	0.00254453	0.0101781	0.00508906	0.00254453	0.00508906	0.00763359	0.0101781	0.00508906	0.00763359	0.00763359	0.00763359	0.00508906	0.00508906	0.00508906
830	0.0127226	0.0101781	0.0101781	0.0101781	0.0101781	0.0152672	0.0101781	0.0101781	0.0101781	0.0101781	0.0101781	0.0101781	0.0101781	0.0152672	0.0127226	0.0127226	0.0127226	0.0127226	0.0127226	0.0127226	0.0127551	0.0127226	0.0127226	0.0127226	0.0127226	0.0127551	0.0127226	0.0152672	0.0152672	0.0127226	0.0101781	0.0127226	0.00761421	0.0101781	0.00761421	0.00763359	0.00763359	0.0101781	0.0101781	0.0101781	0.0101781
831	0.0101781	0.00763359	0.00763359	0.00763359	0.00763359	0.0127226	0.00763359	0.00763359	0.00763359	0.00763359	0.00763359	0.00763359	0.00763359	0.0127226	0.0101781	0.0101781	0.0101781	0.0101781	0.0101781	0.0101781	0.0102041	0.0101781	0.0101781	0.0101781	0.0101781	0.0102041	0.0101781	0.0127226	0.0127226	0.0101781	0.00763359	0.0101781	0.00507614	0.00763359	0.00507614	0.00508906	0.00508906	0.00763359	0.00763359	0.00763359	0.00763359	0.00253807
832	0.00508906	0.00763359	0.00763359	0.00763359	0.00763359	0.00763359	0.00763359	0.00763359	0.00763359	0.00763359	0.00763359	0.00763359	0.00763359	0.00763359	0.00508906	0.00508906	0.00508906	0.00508906	0.00508906	0.00508906	0.00255102	0.00508906	0.00508906	0.00508906	0.00508906	0.00255102	0.00508906	0.0127226	0.00763359	0.00508906	0.0127226	0.0152672	0.0152672	0.0127226	0.0152672	0.0152672	0.0152672	0.0127226	0.0127226	0.0127226	0.00763359	0.0152672	0.0127226
836	0.0101781	0.00763359	0.00763359	0.00763359	0.00763359	0.0127226	0.00763359	0.00763359	0.00763359	0.00763359	0.00763359	0.00763359	0.00763359	0.0127226	0.0101781	0.0101781	0.0101781	0.0101781	0.0101781	0.0101781	0.0102041	0.0101781	0.0101781	0.0101781	0.0101781	0.0102041	0.0101781	0.0127226	0.0127226	0.0101781	0.00763359	0.0101781	0.00253807	0.00763359	0.00761421	0.00508906	0.00508906	0.00763359	0.00763359	0.00763359	0.00763359	0.00507614	0.00253807	0.0127226
838	0.0101781	0.00763359	0.00763359	0.00763359	0.00763359	0.0127226	0.00763359	0.00763359	0.00763359	0.00763359	0.00763359	0.00763359	0.00763359	0.0127226	0.0101781	0.0101781	0.0101781	0.0101781	0.0101781	0.0101781	0.0102041	0.0101781	0.0101781	0.0101781	0.0101781	0.0102041	0.0101781	0.0127226	0.0127226	0.0101781	0.00763359	0.0101781	0.00253807	0.00763359	0.00761421	0.00508906	0.00508906	0.00763359	0.00763359	0.00763359	0.00763359	0.00507614	0.00253807	0.0127226	0
842	0.00254453	0.00508906	0.00508906	0.00508906	0.00508906	0.00508906	0.00508906	0.00508906	0.00508906	0.00508906	0.00508906	0.00508906	0.00508906	0.00508906	0.00254453	0.00254453	0.00254453	0.00254453	0.00254453	0.00254453	0.00255102	0.00254453	0.00254453	0.00254453	0.00254453	0.00255102	0.00254453	0.0101781	0.00508906	0.00254453	0.00508906	0.00763359	0.0101781	0.00508906	0.00763359	0.00763359	0.00763359	0.00508906	0.00508906	0.00508906	0	0.0101781	0.00763359	0.00763359	0.00763359	0.00763359
844	0.00508906	0.00763359	0.00763359	0.00763359	0.00763359	0.00763359	0.00763359	0.00763359	0.00763359	0.00763359	0.00763359	0.00763359	0.00763359	0.00763359	0.00508906	0.00508906	0.00508906	0.00508906	0.00508906	0.00508906	0.00255102	0.00508906	0.00508906	0.00508906	0.00508906	0.00255102	0.00508906	0.0127226	0.00763359	0.00508906	0.0127226	0.0152672	0.0152672	0.0127226	0.0152672	0.0152672	0.0152672	0.0127226	0.0127226	0.0127226	0.00763359	0.0152672	0.0127226	0	0.0127226	0.0127226	0.00763359
847	0	0.00254453	0.00254453	0.00254453	0.00254453	0.00254453	0.00254453	0.00254453	0.00254453	0.00254453	0.00254453	0.00254453	0.00254453	0.00254453	0	0	0	0	0	0	0	0	0	0	0	0	0	0.00763359	0.00254453	0	0.00763359	0.0101781	0.0127226	0.00763359	0.0101781	0.0101781	0.0101781	0.00763359	0.00763359	0.00763359	0.00254453	0.0127226	0.0101781	0.00508906	0.0101781	0.0101781	0.00254453	0.00508906
849	0.00763359	0.00508906	0.00508906	0.00508906	0.00508906	0.0101781	0.00508906	0.00508906	0.00508906	0.00508906	0.00508906	0.00508906	0.00508906	0.0101781	0.00763359	0.00763359	0.00763359	0.00763359	0.00763359	0.00763359	0.00765306	0.00763359	0.00763359	0.00763359	0.00763359	0.00765306	0.00763359	0.0152672	0.0101781	0.00763359	0	0.00254453	0.0101781	0	0.00763359	0.00254453	0.00254453	0	0	0.0101781	0.00508906	0.0101781	0.00763359	0.0127226	0.00763359	0.00763359	0.00508906	0.0127226	0.00763359
850	0.00763359	0.00508906	0.00508906	0.00508906	0.00508906	0.0101781	0.00508906	0.00508906	0.00508906	0.00508906	0.00508906	0.00508906	0.00508906	0.0101781	0.00763359	0.00763359	0.00763359	0.00763359	0.00763359	0.00763359	0.00765306	0.00763359	0.00763359	0.00763359	0.00763359	0.00765306	0.00763359	0.0152672	0.0101781	0.00763359	0	0.00254453	0.0101781	0	0.00763359	0.00254453	0.00254453	0	0	0.0101781	0.00508906	0.0101781	0.00763359	0.0127226	0.00763359	0.00763359	0.00508906	0.0127226	0.00763359
853	0.00763359	0.00508906	0.00508906	0.00508906	0.00508906	0.0101781	0.00508906	0.00508906	0.00508906	0.00508906	0.00508906	0.00508906	0.00508906	0.0101781	0.00763359	0.00763359	0.00763359	0.00763359	0.00763359	0.00763359	0.00765306	0.00763359	0.00763359	0.00763359	0.00763359	0.00765306	0.00763359	0.0152672	0.0101781	0.00763359	0	0.00254453	0.0101781	0	0.00763359	0.00254453	0.00254453	0	0	0.0101781	0.00508906	0.0101781	0.00763359	0.0127226	0.00763359	0.00763359	0.00508906	0.0127226	0.00763359
858	0	0.00254453	0.00254453	0.00254453	0.00254453	0.00254453	0.00254453	0.00254453	0.00254453	0.00254453	0.00254453	0.00254453	0.00254453	0.00254453	0	0	0	0	0	0	0	0	0	0	0	0	0	0.00763359	0.00254453	0	0.00763359	0.0101781	0.0127226	0.00763359	0.0101781	0.0101781	0.0101781	0.00763359	0.00763359	0.00763359	0.00254453	0.0127226	0.0101781	0.00508906	0.0101781	0.0101781	0.00254453	0.00508906	0
859	0.0127226	0.0101781	0.0101781	0.0101781	0.0101781	0.0152672	0.0101781	0.0101781	0.0101781	0.0101781	0.0101781	0.0101781	0.0101781	0.0152672	0.0127226	0.0127226	0.0127226	0.0127226	0.0127226	0.0127226	0.0127551	0.0127226	0.0127226	0.0127226	0.0127226	0.0127551	0.0127226	0.0152672	0.0152672	0.0127226	0.0101781	0.0127226	0.00507614	0.0101781	0.0101523	0.00763359	0.00763359	0.0101781	0.0101781	0.0101781	0.0101781	0.00761421	0.00507614	0.0152672	0.00253807	0.00253807	0.0101781	0.0152672	0.0127226
861	0.00510204	0.00255102	0.00255102	0.00255102	0.00255102	0.00765306	0.00255102	0.00255102	0.00255102	0.00255102	0.00255102	0.00255102	0.00255102	0.00765306	0.00510204	0.00510204	0.00510204	0.00510204	0.00510204	0.00510204	0.00511509	0.00510204	0.00510204	0.00510204	0.00510204	0.00511509	0.00510204	0.0127551	0.00765306	0.00510204	0.00765306	0.0102041	0.0127551	0.00765306	0.0102041	0.0102041	0.0102041	0.00765306	0.00765306	0.0127551	0.00765306	0.0127551	0.0102041	0.0102041	0.0102041	0.0102041	0.00765306	0.0102041	0.00510204
862	0.00254453	0.00508906	0.00508906	0.00508906	0.00508906	0.00508906	0.00508906	0.00508906	0.00508906	0.00508906	0.00508906	0.00508906	0.00508906	0.00508906	0.00254453	0.00254453	0.00254453	0.00254453	0.00254453	0.00254453	0.00255102	0.00254453	0.00254453	0.00254453	0.00254453	0.00255102	0.00254453	0.00508906	0.00508906	0.00254453	0.0101781	0.0127226	0.0152672	0.0101781	0.0127226	0.0127226	0.0127226	0.0101781	0.0101781	0.00508906	0.00508906	0.0152672	0.0127226	0.00763359	0.0127226	0.0127226	0.00508906	0.00763359	0.00254453
864	0.0101781	0.00763359	0.00763359	0.00763359	0.00763359	0.0127226	0.00763359	0.00763359	0.00763359	0.00763359	0.00763359	0.00763359	0.00763359	0.0127226	0.0101781	0.0101781	0.0101781	0.0101781	0.0101781	0.0101781	0.0102041	0.0101781	0.0101781	0.0101781	0.0101781	0.0102041	0.0101781	0.0178117	0.0127226	0.0101781	0.00254453	0.00508906	0.0127226	0.00254453	0.0101781	0.00508906	0.00508906	0.00254453	0.00254453	0.0127226	0.00763359	0.0127226	0.0101781	0.0152672	0.0101781	0.0101781	0.00763359	0.0152672	0.0101781
866	0.00763359	0.00508906	0.00508906	0.00508906	0.00508906	0.0101781	0.00508906	0.00508906	0.00508906	0.00508906	0.00508906	0.00508906	0.00508906	0.0101781	0.00763359	0.00763359	0.00763359	0.00763359	0.00763359	0.00763359	0.00765306	0.00763359	0.00763359	0.00763359	0.00763359	0.00765306	0.00763359	0.0152672	0.0101781	0.00763359	0	0.00254453	0.0101781	0	0.00763359	0.00254453	0.00254453	0	0	0.0101781	0.00508906	0.0101781	0.00763359	0.0127226	0.00763359	0.00763359	0.00508906	0.0127226	0.00763359
868	0.00763359	0.0101781	0.0101781	0.0101781	0.0101781	0.0101781	0.0101781	0.0101781	0.0101781	0.0101781	0.0101781	0.0101781	0.0101781	0.0101781	0.00763359	0.00763359	0.00763359	0.00763359	0.00763359	0.00763359	0.00765306	0.00763359	0.00763359	0.00763359	0.00763359	0.00765306	0.00763359	0.0101781	0.00508906	0.00763359	0.0152672	0.0127226	0.0152672	0.0152672	0.00763359	0.0127226	0.0127226	0.0152672	0.0152672	0.0101781	0.0101781	0.0152672	0.0127226	0.0127226	0.0127226	0.0127226	0.0101781	0.0127226	0.00763359
871	0.0101781	0.00763359	0.00763359	0.00763359	0.00763359	0.0127226	0.00763359	0.00763359	0.00763359	0.00763359	0.00763359	0.00763359	0.00763359	0.0127226	0.0101781	0.0101781	0.0101781	0.0101781	0.0101781	0.0101781	0.0102041	0.0101781	0.0101781	0.0101781	0.0101781	0.0102041	0.0101781	0.0178117	0.00763359	0.0101781	0.00254453	0	0.0127226	0.00254453	0.00508906	0.00508906	0.00508906	0.00254453	0.00254453	0.0127226	0.00763359	0.0127226	0.0101781	0.0152672	0.0101781	0.0101781	0.00763359	0.0152672	0.0101781
872	0.00254453	0.00508906	0.00508906	0.00508906	0.00508906	0.00508906	0.00508906	0.00508906	0.00508906	0.00508906	0.00508906	0.00508906	0.00508906	0.00508906	0.00254453	0.00254453	0.00254453	0.00254453	0.00254453	0.00254453	0.00255102	0.00254453	0.00254453	0.00254453	0.00254453	0.00255102	0.00254453	0.0101781	0.00508906	0.00254453	0.0101781	0.0127226	0.0152672	0.0101781	0.0127226	0.0127226	0.0127226	0.0101781	0.0101781	0.0101781	0.00508906	0.0152672	0.0127226	0.00763359	0.0127226	0.0127226	0.00508906	0.00763359	0.00254453
873	0	0.00254453	0.00254453	0.00254453	0.00254453	0.00254453	0.00254453	0.00254453	0.00254453	0.00254453	0.00254453	0.00254453	0.00254453	0.00254453	0	0	0	0	0	0	0	0	0	0	0	0	0	0.00763359	0.00254453	0	0.00763359	0.0101781	0.0127226	0.00763359	0.0101781	0.0101781	0.0101781	0.00763359	0.00763359	0.00763359	0.00254453	0.0127226	0.0101781	0.00508906	0.0101781	0.0101781	0.00254453	0.00508906	0
883	0.00763359	0.0101781	0.0101781	0.0101781	0.0101781	0.0101781	0.0101781	0.0101781	0.0101781	0.0101781	0.0101781	0.0101781	0.0101781	0.0101781	0.00763359	0.00763359	0.00763359	0.00763359	0.00763359	0.00763359	0.00765306	0.00763359	0.00763359	0.00763359	0.00763359	0.00765306	0.00763359	0.0101781	0.00508906	0.00763359	0.0152672	0.0127226	0.0152672	0.0152672	0.00763359	0.0127226	0.0127226	0.0152672	0.0152672	0.0101781	0.0101781	0.0152672	0.0127226	0.0127226	0.0127226	0.0127226	0.0101781	0.0127226	0.00763359
886	0.00763359	0.00508906	0.00508906	0.00508906	0.00508906	0.0101781	0.00508906	0.00508906	0.00508906	0.00508906	0.00508906	0.00508906	0.00508906	0.0101781	0.00763359	0.00763359	0.00763359	0.00763359	0.00763359	0.00763359	0.00765306	0.00763359	0.00763359	0.00763359	0.00763359	0.00765306	0.00763359	0.0152672	0.00508906	0.00763359	0.00508906	0.00254453	0.0101781	0.00508906	0.00254453	0.00763359	0.00763359	0.00508906	0.00508906	0.0101781	0.00508906	0.0101781	0.00763359	0.0127226	0.00763359	0.00763359	0.00508906	0.0127226	0.00763359
887	0	0.00254453	0.00254453	0.00254453	0.00254453	0.00254453	0.00254453	0.00254453	0.00254453	0.00254453	0.00254453	0.00254453	0.00254453	0.00254453	0	0	0	0	0	0	0	0	0	0	0	0	0	0.00763359	0.00254453	0	0.00763359	0.0101781	0.0127226	0.00763359	0.0101781	0.0101781	0.0101781	0.00763359	0.00763359	0.00763359	0.00254453	0.0127226	0.0101781	0.00508906	0.0101781	0.0101781	0.00254453	0.00508906	0
890	0	0.00254453	0.00254453	0.00254453	0.00254453	0.00254453	0.00254453	0.00254453	0.00254453	0.00254453	0.00254453	0.00254453	0.00254453	0.00254453	0	0	0	0	0	0	0	0	0	0	0	0	0	0.00763359	0.00254453	0	0.00763359	0.0101781	0.0127226	0.00763359	0.0101781	0.0101781	0.0101781	0.00763359	0.00763359	0.00763359	0.00254453	0.0127226	0.0101781	0.00508906	0.0101781	0.0101781	0.00254453	0.00508906	0
892	0.0101781	0.00763359	0.00763359	0.00763359	0.00763359	0.0127226	0.00763359	0.00763359	0.00763359	0.00763359	0.00763359	0.00763359	0.00763359	0.0127226	0.0101781	0.0101781	0.0101781	0.0101781	0.0101781	0.0101781	0.0102041	0.0101781	0.0101781	0.0101781	0.0101781	0.0102041	0.0101781	0.0127226	0.0127226	0.0101781	0.0127226	0.0152672	0.00761421	0.0127226	0.0126904	0.0101781	0.0101781	0.0127226	0.0127226	0.0127226	0.0127226	0.00507614	0.00761421	0.0127226	0.00507614	0.00507614	0.0127226	0.0127226	0.0101781
893	0.00763359	0.00508906	0.00508906	0.00508906	0.00508906	0.0101781	0.00508906	0.00508906	0.00508906	0.00508906	0.00508906	0.00508906	0.00508906	0.0101781	0.00763359	0.00763359	0.00763359	0.00763359	0.00763359	0.00763359	0.00765306	0.00763359	0.00763359	0.00763359	0.00763359	0.00765306	0.00763359	0.0152672	0.0101781	0.00763359	0	0.00254453	0.0101781	0	0.00763359	0.00254453	0.00254453	0	0	0.0101781	0.00508906	0.0101781	0.00763359	0.0127226	0.00763359	0.00763359	0.00508906	0.0127226	0.00763359
894	0.00508906	0.00254453	0.00254453	0.00254453	0.00254453	0.00763359	0.00254453	0.00254453	0.00254453	0.00254453	0.00254453	0.00254453	0.00254453	0.00763359	0.00508906	0.00508906	0.00508906	0.00508906	0.00508906	0.00508906	0.00510204	0.00508906	0.00508906	0.00508906	0.00508906	0.00510204	0.00508906	0.0127226	0.00763359	0.00508906	0.00254453	0.00508906	0.00763359	0.00254453	0.00508906	0.00508906	0.00508906	0.00254453	0.00254453	0.00763359	0.00254453	0.00763359	0.00508906	0.0101781	0.00508906	0.00508906	0.00254453	0.0101781	0.00508906
895	0.0101781	0.00763359	0.00763359	0.00763359	0.00763359	0.0127226	0.00763359	0.00763359	0.00763359	0.00763359	0.00763359	0.00763359	0.00763359	0.0127226	0.0101781	0.0101781	0.0101781	0.0101781	0.0101781	0.0101781	0.0102041	0.0101781	0.0101781	0.0101781	0.0101781	0.0102041	0.0101781	0.0127226	0.0127226	0.0101781	0.00763359	0.0101781	0.00507614	0.00763359	0.00507614	0.00508906	0.00508906	0.00763359	0.00763359	0.00763359	0.00763359	0.00253807	0	0.0127226	0.00253807	0.00253807	0.00763359	0.0127226	0.0101781
896	0.00763359	0.00508906	0.00508906	0.00508906	0.00508906	0.0101781	0.00508906	0.00508906	0.00508906	0.00508906	0.00508906	0.00508906	0.00508906	0.0101781	0.00763359	0.00763359	0.00763359	0.00763359	0.00763359	0.00763359	0.00765306	0.00763359	0.00763359	0.00763359	0.00763359	0.00765306	0.00763359	0.0152672	0.0101781	0.00763359	0	0.00254453	0.0101781	0	0.00763359	0.00254453	0.00254453	0	0	0.0101781	0.00508906	0.0101781	0.00763359	0.0127226	0.00763359	0.00763359	0.00508906	0.0127226	0.00763359
900	0.0101781	0.00763359	0.00763359	0.00763359	0.00763359	0.0127226	0.00763359	0.00763359	0.00763359	0.00763359	0.00763359	0.00763359	0.00763359	0.0127226	0.0101781	0.0101781	0.0101781	0.0101781	0.0101781	0.0101781	0.0102041	0.0101781	0.0101781	0.0101781	0.0101781	0.0102041	0.0101781	0.0127226	0.0127226	0.0101781	0.00763359	0.0101781	0.00507614	0.00763359	0.00507614	0.00508906	0.00508906	0.00763359	0.00763359	0.00763359	0.00763359	0.00253807	0	0.0127226	0.00253807	0.00253807	0.00763359	0.0127226	0.0101781
901	0.0101781	0.00763359	0.00763359	0.00763359	0.00763359	0.0127226	0.00763359	0.00763359	0.00763359	0.00763359	0.00763359	0.00763359	0.00763359	0.0127226	0.0101781	0.0101781	0.0101781	0.0101781	0.0101781	0.0101781	0.0102041	0.0101781	0.0101781	0.0101781	0.0101781	0.0102041	0.0101781	0.0178117	0.00763359	0.0101781	0.00254453	0	0.0127226	0.00254453	0.00508906	0.00508906	0.00508906	0.00254453	0.00254453	0.0127226	0.00763359	0.0127226	0.0101781	0.0152672	0.0101781	0.0101781	0.00763359	0.0152672	0.0101781
902	0	0.00254453	0.00254453	0.00254453	0.00254453	0.00254453	0.00254453	0.00254453	0.00254453	0.00254453	0.00254453	0.00254453	0.00254453	0.00254453	0	0	0	0	0	0	0	0	0	0	0	0	0	0.00763359	0.00254453	0	0.00763359	0.0101781	0.0127226	0.00763359	0.0101781	0.0101781	0.0101781	0.00763359	0.00763359	0.00763359	0.00254453	0.0127226	0.0101781	0.00508906	0.0101781	0.0101781	0.00254453	0.00508906	0
907	0	0.00254453	0.00254453	0.00254453	0.00254453	0.00254453	0.00254453	0.00254453	0.00254453	0.00254453	0.00254453	0.00254453	0.00254453	0.00254453	0	0	0	0	0	0	0	0	0	0	0	0	0	0.00763359	0.00254453	0	0.00763359	0.0101781	0.0127226	0.00763359	0.0101781	0.0101781	0.0101781	0.00763359	0.00763359	0.00763359	0.00254453	0.0127226	0.0101781	0.00508906	0.0101781	0.0101781	0.00254453	0.00508906	0
910	0.0101781	0.00763359	0.00763359	0.00763359	0.00763359	0.0127226	0.00763359	0.00763359	0.00763359	0.00763359	0.00763359	0.00763359	0.00763359	0.0127226	0.0101781	0.0101781	0.0101781	0.0101781	0.0101781	0.0101781	0.0102041	0.0101781	0.0101781	0.0101781	0.0101781	0.0102041	0.0101781	0.0127226	0.0127226	0.0101781	0.00763359	0.0101781	0.00507614	0.00763359	0.00507614	0.00508906	0.00508906	0.00763359	0.00763359	0.00763359	0.00763359	0.00253807	0	0.0127226	0.00253807	0.00253807	0.00763359	0.0127226	0.0101781
915	0.0101781	0.00763359	0.00763359	0.00763359	0.00763359	0.0127226	0.00763359	0.00763359	0.00763359	0.00763359	0.00763359	0.00763359	0.00763359	0.0127226	0.0101781	0.0101781	0.0101781	0.0101781	0.0101781	0.0101781	0.0102041	0.0101781	0.0101781	0.0101781	0.0101781	0.0102041	0.0101781	0.0127226	0.0127226	0.0101781	0.00763359	0.0101781	0.00507614	0.00763359	0.00507614	0.00508906	0.00508906	0.00763359	0.00763359	0.00763359	0.00763359	0.00253807	0	0.0127226	0.00253807	0.00253807	0.00763359	0.0127226	0.0101781
918	0	0.00254453	0.00254453	0.00254453	0.00254453	0.00254453	0.00254453	0.00254453	0.00254453	0.00254453	0.00254453	0.00254453	0.00254453	0.00254453	0	0	0	0	0	0	0	0	0	0	0	0	0	0.00763359	0.00254453	0	0.00763359	0.0101781	0.0127226	0.00763359	0.0101781	0.0101781	0.0101781	0.00763359	0.00763359	0.00763359	0.00254453	0.0127226	0.0101781	0.00508906	0.0101781	0.0101781	0.00254453	0.00508906	0
922	0.00254453	0.00508906	0.00508906	0.00508906	0.00508906	0.00508906	0.00508906	0.00508906	0.00508906	0.00508906	0.00508906	0.00508906	0.00508906	0.00508906	0.00254453	0.00254453	0.00254453	0.00254453	0.00254453	0.00254453	0.00255102	0.00254453	0.00254453	0.00254453	0.00254453	0.00255102	0.00254453	0.0101781	0.00508906	0.00254453	0.0101781	0.0127226	0.0152672	0.0101781	0.0127226	0.0127226	0.0127226	0.0101781	0.0101781	0.0101781	0.00508906	0.0101781	0.0127226	0.00763359	0.0127226	0.0127226	0.00508906	0.00763359	0.00254453
924	0.00763359	0.00508906	0.00508906	0.00508906	0.00508906	0.0101781	0.00508906	0.00508906	0.00508906	0.00508906	0.00508906	0.00508906	0.00508906	0.0101781	0.00763359	0.00763359	0.00763359	0.00763359	0.00763359	0.00763359	0.00765306	0.00763359	0.00763359	0.00763359	0.00763359	0.00765306	0.00763359	0.0152672	0.0101781	0.00763359	0	0.00254453	0.0101781	0	0.00763359	0.00254453	0.00254453	0	0	0.0101781	0.00508906	0.0101781	0.00763359	0.0127226	0.00763359	0.00763359	0.00508906	0.0127226	0.00763359
925	0.0101781	0.00763359	0.00763359	0.00763359	0.00763359	0.0127226	0.00763359	0.00763359	0.00763359	0.00763359	0.00763359	0.00763359	0.00763359	0.0127226	0.0101781	0.0101781	0.0101781	0.0101781	0.0101781	0.0101781	0.0102041	0.0101781	0.0101781	0.0101781	0.0101781	0.0102041	0.0101781	0.0127226	0.0127226	0.0101781	0.00763359	0.0101781	0.00507614	0.00763359	0.00507614	0.00508906	0.00508906	0.00763359	0.00763359	0.00763359	0.00763359	0.00253807	0	0.0127226	0.00253807	0.00253807	0.00763359	0.0127226	0.0101781
926	0.00763359	0.00508906	0.00508906	0.00508906	0.00508906	0.0101781	0.00508906	0.00508906	0.00508906	0.00508906	0.00508906	0.00508906	0.00508906	0.0101781	0.00763359	0.00763359	0.00763359	0.00763359	0.00763359	0.00763359	0.00765306	0.00763359	0.00763359	0.00763359	0.00763359	0.00765306	0.00763359	0.0152672	0.0101781	0.00763359	0	0.00254453	0.0101781	0	0.00763359	0.00254453	0.00254453	0	0	0.0101781	0.00508906	0.0101781	0.00763359	0.0127226	0.00763359	0.00763359	0.00508906	0.0127226	0.00763359
927	0.00763359	0.00508906	0.00508906	0.00508906	0.00508906	0.0101781	0.00508906	0.00508906	0.00508906	0.00508906	0.00508906	0.00508906	0.00508906	0.0101781	0.00763359	0.00763359	0.00763359	0.00763359	0.00763359	0.00763359	0.00765306	0.00763359	0.00763359	0.00763359	0.00763359	0.00765306	0.00763359	0.0101781	0.0101781	0.00763359	0.00508906	0.00763359	0.00508906	0.00508906	0.00254453	0.00254453	0.00254453	0.00508906	0.00508906	0.00508906	0.00508906	0.00508906	0.00254453	0.0127226	0.00254453	0.00254453	0.00508906	0.0127226	0.00763359
930	0.00763359	0.00508906	0.00508906	0.00508906	0.00508906	0.0101781	0.00508906	0.00508906	0.00508906	0.00508906	0.00508906	0.00508906	0.00508906	0.0101781	0.00763359	0.00763359	0.00763359	0.00763359	0.00763359	0.00763359	0.00765306	0.00763359	0.00763359	0.00763359	0.00763359	0.00765306	0.00763359	0.0152672	0.0101781	0.00763359	0	0.00254453	0.0101781	0	0.00763359	0.00254453	0.00254453	0	0	0.0101781	0.00508906	0.0101781	0.00763359	0.0127226	0.00763359	0.00763359	0.00508906	0.0127226	0.00763359
933	0	0.00254453	0.00254453	0.00254453	0.00254453	0.00254453	0.00254453	0.00254453	0.00254453	0.00254453	0.00254453	0.00254453	0.00254453	0.00254453	0	0	0	0	0	0	0	0	0	0	0	0	0	0.00763359	0.00254453	0	0.00763359	0.0101781	0.0152284	0.00763359	0.0101523	0.0101781	0.0101781	0.00763359	0.00763359	0.00763359	0.00254453	0.0126904	0.0101523	0.00508906	0.0126904	0.0126904	0.00254453	0.00508906	0
937	0	0.00254453	0.00254453	0.00254453	0.00254453	0.00254453	0.00254453	0.00254453	0.00254453	0.00254453	0.00254453	0.00254453	0.00254453	0.00254453	0	0	0	0	0	0	0	0	0	0	0	0	0	0.00763359	0.00254453	0	0.00763359	0.0101781	0.0127226	0.00763359	0.0101781	0.0101781	0.0101781	0.00763359	0.00763359	0.00763359	0.00254453	0.0127226	0.0101781	0.00508906	0.0101781	0.0101781	0.00254453	0.00508906	0
940	0.00763359	0.00508906	0.00508906	0.00508906	0.00508906	0.0101781	0.00508906	0.00508906	0.00508906	0.00508906	0.00508906	0.00508906	0.00508906	0.0101781	0.00763359	0.00763359	0.00763359	0.00763359	0.00763359	0.00763359	0.00765306	0.00763359	0.00763359	0.00763359	0.00763359	0.00765306	0.00763359	0.0152672	0.0101781	0.00763359	0.00508906	0.00763359	0.0101781	0.00508906	0.00763359	0.00763359	0.00763359	0.00508906	0.00508906	0.0101781	0.00508906	0.0101781	0.00763359	0.0127226	0.00763359	0.00763359	0.00508906	0.0127226	0.00763359
949	0	0.00254453	0.00254453	0.00254453	0.00254453	0.00254453	0.00254453	0.00254453	0.00254453	0.00254453	0.00254453	0.00254453	0.00254453	0.00254453	0	0	0	0	0	0	0	0	0	0	0	0	0	0.00763359	0.00254453	0	0.00763359	0.0101781	0.0127226	0.00763359	0.0101781	0.0101781	0.0101781	0.00763359	0.00763359	0.00763359	0.00254453	0.0127226	0.0101781	0.00508906	0.0101781	0.0101781	0.00254453	0.00508906	0
952	0	0.00254453	0.00254453	0.00254453	0.00254453	0.00254453	0.00254453	0.00254453	0.00254453	0.00254453	0.00254453	0.00254453	0.00254453	0.00254453	0	0	0	0	0	0	0	0	0	0	0	0	0	0.00763359	0.00254453	0	0.00763359	0.0101781	0.0127226	0.00763359	0.0101781	0.0101781	0.0101781	0.00763359	0.00763359	0.00763359	0.00254453	0.0127226	0.0101781	0.00508906	0.0101781	0.0101781	0.00254453	0.00508906	0
953	0.00763359	0.00508906	0.00508906	0.00508906	0.00508906	0.0101781	0.00508906	0.00508906	0.00508906	0.00508906	0.00508906	0.00508906	0.00508906	0.0101781	0.00763359	0.00763359	0.00763359	0.00763359	0.00763359	0.00763359	0.00765306	0.00763359	0.00763359	0.00763359	0.00763359	0.00765306	0.00763359	0.0152672	0.0101781	0.00763359	0	0.00254453	0.0126904	0	0.0101523	0.00254453	0.00254453	0	0	0.0101781	0.00508906	0.0126904	0.0101523	0.0127226	0.0101523	0.0101523	0.00508906	0.0127226	0.00763359
955	0.00508906	0.00254453	0.00254453	0.00254453	0.00254453	0.00763359	0.00254453	0.00254453	0.00254453	0.00254453	0.00254453	0.00254453	0.00254453	0.00763359	0.00508906	0.00508906	0.00508906	0.00508906	0.00508906	0.00508906	0.00510204	0.00508906	0.00508906	0.00508906	0.00508906	0.00510204	0.00508906	0.0127226	0.00763359	0.00508906	0.00254453	0.00508906	0.00763359	0.00254453	0.00508906	0.00508906	0.00508906	0.00254453	0.00254453	0.00763359	0.00254453	0.00763359	0.00508906	0.0101781	0.00508906	0.00508906	0.00254453	0.0101781	0.00508906
956	0.00508906	0.00254453	0.00254453	0.00254453	0.00254453	0.00763359	0.00254453	0.00254453	0.00254453	0.00254453	0.00254453	0.00254453	0.00254453	0.00763359	0.00508906	0.00508906	0.00508906	0.00508906	0.00508906	0.00508906	0.00510204	0.00508906	0.00508906	0.00508906	0.00508906	0.00510204	0.00508906	0.0127226	0.00763359	0.00508906	0.00254453	0.00508906	0.00763359	0.00254453	0.00508906	0.00508906	0.00508906	0.00254453	0.00254453	0.00763359	0.00254453	0.00763359	0.00508906	0.0101781	0.00508906	0.00508906	0.00254453	0.0101781	0.00508906
957	0.00763359	0.00508906	0.00508906	0.00508906	0.00508906	0.0101781	0.00508906	0.00508906	0.00508906	0.00508906	0.00508906	0.00508906	0.00508906	0.0101781	0.00763359	0.00763359	0.00763359	0.00763359	0.00763359	0.00763359	0.00765306	0.00763359	0.00763359	0.00763359	0.00763359	0.00765306	0.00763359	0.0152672	0.0101781	0.00763359	0	0.00254453	0.0101781	0	0.00763359	0.00254453	0.00254453	0	0	0.0101781	0.00508906	0.0101781	0.00763359	0.0127226	0.00763359	0.00763359	0.00508906	0.0127226	0.00763359
961	0.00508906	0.00254453	0.00254453	0.00254453	0.00254453	0.00763359	0.00254453	0.00254453	0.00254453	0.00254453	0.00254453	0.00254453	0.00254453	0.00763359	0.00508906	0.00508906	0.00508906	0.00508906	0.00508906	0.00508906	0.00510204	0.00508906	0.00508906	0.00508906	0.00508906	0.00510204	0.00508906	0.0127226	0.00763359	0.00508906	0.00254453	0.00508906	0.00763359	0.00254453	0.00508906	0.00508906	0.00508906	0.00254453	0.00254453	0.00763359	0.00254453	0.00763359	0.00508906	0.0101781	0.00508906	0.00508906	0.00254453	0.0101781	0.00508906
964	0.0101781	0.00763359	0.00763359	0.00763359	0.00763359	0.0127226	0.00763359	0.00763359	0.00763359	0.00763359	0.00763359	0.00763359	0.00763359	0.0127226	0.0101781	0.0101781	0.0101781	0.0101781	0.0101781	0.0101781	0.0102041	0.0101781	0.0101781	0.0101781	0.0101781	0.0102041	0.0101781	0.0127226	0.0127226	0.0101781	0.00763359	0.0101781	0.00253807	0.00763359	0.00761421	0.00508906	0.00508906	0.00763359	0.00763359	0.00763359	0.00763359	0.00507614	0.00253807	0.0127226	0	0	0.00763359	0.0127226	0.0101781
967	0	0.00254453	0.00254453	0.00254453	0.00254453	0.00254453	0.00254453	0.00254453	0.00254453	0.00254453	0.00254453	0.00254453	0.00254453	0.00254453	0	0	0	0	0	0	0	0	0	0	0	0	0	0.00763359	0.00254453	0	0.00763359	0.0101781	0.0127226	0.00763359	0.0101781	0.0101781	0.0101781	0.00763359	0.00763359	0.00763359	0.00254453	0.0127226	0.0101781	0.00508906	0.0101781	0.0101781	0.00254453	0.00508906	0
969	0.00763359	0.00508906	0.00508906	0.00508906	0.00508906	0.0101781	0.00508906	0.00508906	0.00508906	0.00508906	0.00508906	0.00508906	0.00508906	0.0101781	0.00763359	0.00763359	0.00763359	0.00763359	0.00763359	0.00763359	0.00765306	0.00763359	0.00763359	0.00763359	0.00763359	0.00765306	0.00763359	0.0152672	0.0101781	0.00763359	0	0.00254453	0.0101781	0	0.00763359	0.00254453	0.00254453	0	0	0.0101781	0.00508906	0.0101781	0.00763359	0.0127226	0.00763359	0.00763359	0.00508906	0.0127226	0.00763359
977	0	0.00254453	0.00254453	0.00254453	0.00254453	0.00254453	0.00254453	0.00254453	0.00254453	0.00254453	0.00254453	0.00254453	0.00254453	0.00254453	0	0	0	0	0	0	0	0	0	0	0	0	0	0.00763359	0.00254453	0	0.00763359	0.0101781	0.0127226	0.00763359	0.0101781	0.0101781	0.0101781	0.00763359	0.00763359	0.00763359	0.00254453	0.0127226	0.0101781	0.00508906	0.0101781	0.0101781	0.00254453	0.00508906	0
981	0.00508906	0.00763359	0.00763359	0.00763359	0.00763359	0.00763359	0.00763359	0.00763359	0.00763359	0.00763359	0.00763359	0.00763359	0.00763359	0.00763359	0.00508906	0.00508906	0.00508906	0.00508906	0.00508906	0.00508906	0.00510204	0.00508906	0.00508906	0.00508906	0.00508906	0.00510204	0.00508906	0.0127226	0.00254453	0.00508906	0.0127226	0.0101781	0.0178117	0.0127226	0.0101781	0.0152672	0.0152672	0.0127226	0.0127226	0.0127226	0.00763359	0.0178117	0.0152672	0.0101781	0.0152672	0.0152672	0.00763359	0.0101781	0.00508906
982	0	0.00254453	0.00254453	0.00254453	0.00254453	0.00254453	0.00254453	0.00254453	0.00254453	0.00254453	0.00254453	0.00254453	0.00254453	0.00254453	0	0	0	0	0	0	0	0	0	0	0	0	0	0.00763359	0.00254453	0	0.00763359	0.0101781	0.0127226	0.00763359	0.0101781	0.0101781	0.0101781	0.00763359	0.00763359	0.00763359	0.00254453	0.0127226	0.0101781	0.00508906	0.0101781	0.0101781	0.00254453	0.00508906	0
983	0.0152672	0.0127226	0.0127226	0.0127226	0.0127226	0.0178117	0.0127226	0.0127226	0.0127226	0.0127226	0.0127226	0.0127226	0.0127226	0.0178117	0.0152672	0.0152672	0.0152672	0.0152672	0.0152672	0.0152672	0.0153061	0.0152672	0.0152672	0.0152672	0.0152672	0.0153061	0.0152672	0.0127226	0.0178117	0.0152672	0.0127226	0.0152672	0.00761421	0.0127226	0.0126904	0.0101781	0.0101781	0.0127226	0.0127226	0.0127226	0.0127226	0.0101523	0.00761421	0.0178117	0.00507614	0.00507614	0.0127226	0.0178117	0.0152672
985	0.0101781	0.00763359	0.00763359	0.00763359	0.00763359	0.0127226	0.00763359	0.00763359	0.00763359	0.00763359	0.00763359	0.00763359	0.00763359	0.0127226	0.0101781	0.0101781	0.0101781	0.0101781	0.0101781	0.0101781	0.0102041	0.0101781	0.0101781	0.0101781	0.0101781	0.0102041	0.0101781	0.0127226	0.00763359	0.0101781	0.00763359	0.00508906	0.00763359	0.00763359	0	0.00508906	0.00508906	0.00763359	0.00763359	0.00763359	0.00763359	0.00763359	0.00508906	0.0152672	0.00508906	0.00508906	0.00763359	0.0152672	0.0101781
986	0.0101781	0.00763359	0.00763359	0.00763359	0.00763359	0.0127226	0.00763359	0.00763359	0.00763359	0.00763359	0.00763359	0.00763359	0.00763359	0.0127226	0.0101781	0.0101781	0.0101781	0.0101781	0.0101781	0.0101781	0.0102041	0.0101781	0.0101781	0.0101781	0.0101781	0.0102041	0.0101781	0.0127226	0.0127226	0.0101781	0.00763359	0.0101781	0.00253807	0.00763359	0.00761421	0.00508906	0.00508906	0.00763359	0.00763359	0.00763359	0.00763359	0.00507614	0.00253807	0.0127226	0	0	0.00763359	0.0127226	0.0101781
988	0.0101781	0.00763359	0.00763359	0.00763359	0.00763359	0.0127226	0.00763359	0.00763359	0.00763359	0.00763359	0.00763359	0.00763359	0.00763359	0.0127226	0.0101781	0.0101781	0.0101781	0.0101781	0.0101781	0.0101781	0.0102041	0.0101781	0.0101781	0.0101781	0.0101781	0.0102041	0.0101781	0.0127226	0.0127226	0.0101781	0.00763359	0.0101781	0.00253807	0.00763359	0.00761421	0.00508906	0.00508906	0.00763359	0.00763359	0.00763359	0.00763359	0.00507614	0.00253807	0.0127226	0	0	0.00763359	0.0127226	0.0101781
990	0.0152672	0.0178117	0.0178117	0.0178117	0.0178117	0.0178117	0.0178117	0.0178117	0.0178117	0.0178117	0.0178117	0.0178117	0.0178117	0.0178117	0.0152672	0.0152672	0.0152672	0.0152672	0.0152672	0.0152672	0.0153061	0.0152672	0.0152672	0.0152672	0.0152672	0.0153061	0.0152672	0.0101781	0.0178117	0.0152672	0.0178117	0.0203562	0.0178117	0.0178117	0.0152672	0.0152672	0.0152672	0.0178117	0.0178117	0.00763359	0.0127226	0.0178117	0.0152672	0.0203562	0.0152672	0.0152672	0.0127226	0.0203562	0.0152672
991	0.00508906	0.00254453	0.00254453	0.00254453	0.00254453	0.00763359	0.00254453	0.00254453	0.00254453	0.00254453	0.00254453	0.00254453	0.00254453	0.00763359	0.00508906	0.00508906	0.00508906	0.00508906	0.00508906	0.00508906	0.00510204	0.00508906	0.00508906	0.00508906	0.00508906	0.00510204	0.00508906	0.0127226	0.00763359	0.00508906	0.00254453	0.00508906	0.00763359	0.00254453	0.00508906	0.00508906	0.00508906	0.00254453	0.00254453	0.00763359	0.00254453	0.00763359	0.00508906	0.0101781	0.00508906	0.00508906	0.00254453	0.0101781	0.00508906
1078	0	0.00254453	0.00254453	0.00254453	0.00254453	0.00254453	0.00254453	0.00254453	0.00254453	0.00254453	0.00254453	0.00254453	0.00254453	0.00254453	0	0	0	0	0	0	0	0	0	0	0	0	0	0.00763359	0.00254453	0	0.00763359	0.0101781	0.0127226	0.00763359	0.0101781	0.0101781	0.0101781	0.00763359	0.00763359	0.00763359	0.00254453	0.0127226	0.0101781	0.00508906	0.0101781	0.0101781	0.00254453	0.00508906	0
1079	0	0.00254453	0.00254453	0.00254453	0.00254453	0.00254453	0.00254453	0.00254453	0.00254453	0.00254453	0.00254453	0.00254453	0.00254453	0.00254453	0	0	0	0	0	0	0	0	0	0	0	0	0	0.00763359	0.00254453	0	0.00763359	0.0101781	0.0127226	0.00763359	0.0101781	0.0101781	0.0101781	0.00763359	0.00763359	0.00763359	0.00254453	0.0127226	0.0101781	0.00508906	0.0101781	0.0101781	0.00254453	0.00508906	0
1080	0	0.00254453	0.00254453	0.00254453	0.00254453	0.00254453	0.00254453	0.00254453	0.00254453	0.00254453	0.00254453	0.00254453	0.00254453	0.00254453	0	0	0	0	0	0	0	0	0	0	0	0	0	0.00763359	0.00254453	0	0.00763359	0.0101781	0.0127226	0.00763359	0.0101781	0.0101781	0.0101781	0.00763359	0.00763359	0.00763359	0.00254453	0.0127226	0.0101781	0.00508906	0.0101781	0.0101781	0.00254453	0.00508906	0
1081	0	0.00254453	0.00254453	0.00254453	0.00254453	0.00254453	0.00254453	0.00254453	0.00254453	0.00254453	0.00254453	0.00254453	0.00254453	0.00254453	0	0	0	0	0	0	0	0	0	0	0	0	0	0.00763359	0.00254453	0	0.00763359	0.0101781	0.0127226	0.00763359	0.0101781	0.0101781	0.0101781	0.00763359	0.00763359	0.00763359	0.00254453	0.0127226	0.0101781	0.00508906	0.0101781	0.0101781	0.00254453	0.00508906	0
1085	0.0101781	0.00763359	0.00763359	0.00763359	0.00763359	0.0127226	0.00763359	0.00763359	0.00763359	0.00763359	0.00763359	0.00763359	0.00763359	0.0127226	0.0101781	0.0101781	0.0101781	0.0101781	0.0101781	0.0101781	0.0102041	0.0101781	0.0101781	0.0101781	0.0101781	0.0102041	0.0101781	0.0127226	0.0127226	0.0101781	0.00763359	0.0101781	0.00253807	0.00763359	0.00761421	0.00508906	0.00508906	0.00763359	0.00763359	0.00763359	0.00763359	0.00507614	0.00253807	0.0127226	0	0	0.00763359	0.0127226	0.0101781
BZ15	0.00508906	0.00763359	0.00763359	0.00763359	0.00763359	0.00763359	0.00763359	0.00763359	0.00763359	0.00763359	0.00763359	0.00763359	0.00763359	0.00763359	0.00508906	0.00508906	0.00508906	0.00508906	0.00508906	0.00508906	0.00510204	0.00508906	0.00508906	0.00508906	0.00508906	0.00510204	0.00508906	0.0127226	0.00254453	0.00508906	0.0127226	0.0101781	0.0178117	0.0127226	0.0101781	0.0152672	0.0152672	0.0127226	0.0127226	0.0127226	0.00763359	0.0178117	0.0152672	0.0101781	0.0152672	0.0152672	0.00763359	0.0101781	0.00508906
DM59	0.00765306	0.0102041	0.0102041	0.0102041	0.0102041	0.0102041	0.0102041	0.0102041	0.0102041	0.0102041	0.0102041	0.0102041	0.0102041	0.0102041	0.00765306	0.00765306	0.00765306	0.00765306	0.00765306	0.00765306	0.00767263	0.00765306	0.00765306	0.00765306	0.00765306	0.00767263	0.00765306	0.0127551	0.00510204	0.00765306	0.0153061	0.0127551	0.0178571	0.0153061	0.0102041	0.0153061	0.0153061	0.0153061	0.0153061	0.0127551	0.0102041	0.0178571	0.0153061	0.0127551	0.0153061	0.0153061	0.0102041	0.0127551	0.00765306
GU113	0.00510204	0.00765306	0.00765306	0.00765306	0.00765306	0.00765306	0.00765306	0.00765306	0.00765306	0.00765306	0.00765306	0.00765306	0.00765306	0.00765306	0.00510204	0.00510204	0.00510204	0.00510204	0.00510204	0.00510204	0.00511509	0.00510204	0.00510204	0.00510204	0.00510204	0.00511509	0.00510204	0.0102041	0.00255102	0.00510204	0.0127551	0.0102041	0.0153061	0.0127551	0.00765306	0.0127551	0.0127551	0.0127551	0.0127551	0.0102041	0.00765306	0.0153061	0.0127551	0.0102041	0.0127551	0.0127551	0.00765306	0.0102041	0.00510204
NOU1	0.00581395	0.00872093	0.00872093	0.00872093	0.00872093	0.00581395	0.00872093	0.00872093	0.00872093	0.00872093	0.00872093	0.00872093	0.00872093	0.00581395	0.00581395	0.00581395	0.00581395	0.00581395	0.00581395	0.00581395	0.0058309	0.00581395	0.00581395	0.00581395	0.00581395	0.0058309	0.00581395	0.0145349	0.00290698	0.00581395	0.0145349	0.0116279	0.0174419	0.0145349	0.0116279	0.0174419	0.0174419	0.0145349	0.0145349	0.0145349	0.00872093	0.0203488	0.0174419	0.0116279	0.0174419	0.0174419	0.00872093	0.0116279	0.00581395
NOU2	0.00581395	0.00872093	0.00872093	0.00872093	0.00872093	0.00581395	0.00872093	0.00872093	0.00872093	0.00872093	0.00872093	0.00872093	0.00872093	0.00581395	0.00581395	0.00581395	0.00581395	0.00581395	0.00581395	0.00581395	0.0058309	0.00581395	0.00581395	0.00581395	0.00581395	0.0058309	0.00581395	0.0145349	0.00290698	0.00581395	0.0145349	0.0116279	0.0174419	0.0145349	0.0116279	0.0174419	0.0174419	0.0145349	0.0145349	0.0145349	0.00872093	0.0203488	0.0174419	0.0116279	0.0174419	0.0174419	0.00872093	0.0116279	0.00581395
PAT2	0.00290698	0.00581395	0.00581395	0.00581395	0.00581395	0.00290698	0.00581395	0.00581395	0.00581395	0.00581395	0.00581395	0.00581395	0.00581395	0.00290698	0.00290698	0.00290698	0.00290698	0.00290698	0.00290698	0.00290698	0.00291545	0.00290698	0.00290698	0.00290698	0.00290698	0.00291545	0.00290698	0.0116279	0.00581395	0.00290698	0.0116279	0.0145349	0.0145349	0.0116279	0.0145349	0.0145349	0.0145349	0.0116279	0.0116279	0.0116279	0.00581395	0.0174419	0.0145349	0.00872093	0.0145349	0.0145349	0.00581395	0.00872093	0.00290698
PAT3	0.00581395	0.00872093	0.00872093	0.00872093	0.00872093	0.00581395	0.00872093	0.00872093	0.00872093	0.00872093	0.00872093	0.00872093	0.00872093	0.00581395	0.00581395	0.00581395	0.00581395	0.00581395	0.00581395	0.00581395	0.0058309	0.00581395	0.00581395	0.00581395	0.00581395	0.0058309	0.00581395	0.0145349	0.00290698	0.00581395	0.0145349	0.0116279	0.0174419	0.0145349	0.0116279	0.0174419	0.0174419	0.0145349	0.0145349	0.0145349	0.00872093	0.0203488	0.0174419	0.0116279	0.0174419	0.0174419	0.00872093	0.0116279	0.00581395
PAT4	0.00581395	0.00872093	0.00872093	0.00872093	0.00872093	0.00581395	0.00872093	0.00872093	0.00872093	0.00872093	0.00872093	0.00872093	0.00872093	0.00581395	0.00581395	0.00581395	0.00581395	0.00581395	0.00581395	0.00581395	0.0058309	0.00581395	0.00581395	0.00581395	0.00581395	0.0058309	0.00581395	0.0145349	0.00290698	0.00581395	0.0145349	0.0116279	0.0174419	0.0145349	0.0116279	0.0174419	0.0174419	0.0145349	0.0145349	0.0145349	0.00872093	0.0203488	0.0174419	0.0116279	0.0174419	0.0174419	0.00872093	0.0116279	0.00581395
ROC1	0.00581395	0.00872093	0.00872093	0.00872093	0.00872093	0.00581395	0.00872093	0.00872093	0.00872093	0.00872093	0.00872093	0.00872093	0.00872093	0.00581395	0.00581395	0.00581395	0.00581395	0.00581395	0.00581395	0.00581395	0.0058309	0.00581395	0.00581395	0.00581395	0.00581395	0.0058309	0.00581395	0.0145349	0.00290698	0.00581395	0.0145349	0.0116279	0.0174419	0.0145349	0.0116279	0.0174419	0.0174419	0.0145349	0.0145349	0.0145349	0.00872093	0.0203488	0.0174419	0.0116279	0.0174419	0.0174419	0.00872093	0.0116279	0.00581395
RSE1	0.00581395	0.00872093	0.00872093	0.00872093	0.00872093	0.00581395	0.00872093	0.00872093	0.00872093	0.00872093	0.00872093	0.00872093	0.00872093	0.00581395	0.00581395	0.00581395	0.00581395	0.00581395	0.00581395	0.00581395	0.0058309	0.00581395	0.00581395	0.00581395	0.00581395	0.0058309	0.00581395	0.0145349	0.00290698	0.00581395	0.0145349	0.0116279	0.0174419	0.0145349	0.0116279	0.0174419	0.0174419	0.0145349	0.0145349	0.0145349	0.00872093	0.0203488	0.0174419	0.0116279	0.0174419	0.0174419	0.00872093	0.0116279	0.00581395
ST18	0.00554017	0.00831025	0.00831025	0.00831025	0.00831025	0.00554017	0.00831025	0.00831025	0.00831025	0.00831025	0.00831025	0.00831025	0.00831025	0.00554017	0.00554017	0.00554017	0.00554017	0.00554017	0.00554017	0.00554017	0.00555556	0.00554017	0.00554017	0.00554017	0.00554017	0.00555556	0.00554017	0.0138504	0.00277008	0.00554017	0.0138504	0.0110803	0.0193906	0.0138504	0.0110803	0.0166205	0.0166205	0.0138504	0.0138504	0.0138504	0.00831025	0.0193906	0.0166205	0.0110803	0.0166205	0.0166205	0.00831025	0.0110803	0.00554017
TT644	0.00508906	0.00763359	0.00763359	0.00763359	0.00763359	0.00763359	0.00763359	0.00763359	0.00763359	0.00763359	0.00763359	0.00763359	0.00763359	0.00763359	0.00508906	0.00508906	0.00508906	0.00508906	0.00508906	0.00508906	0.00510204	0.00508906	0.00508906	0.00508906	0.00508906	0.00510204	0.00508906	0.0127226	0.00254453	0.00508906	0.0127226	0.0101781	0.0178117	0.0127226	0.0101781	0.0152672	0.0152672	0.0127226	0.0127226	0.0127226	0.00763359	0.0178117	0.0152672	0.0101781	0.0152672	0.0152672	0.00763359	0.0101781	0.00508906
Mean : 0.007
[truncated: 73 more columns]

## Sheet: S4-Genetic-Dist-COII
Table S4 - Pairwise genetic distances among the specimens of Nasutitermes ephratae sampled, considering the COII sequences.
	756	757	758	759	761	765	766	767	768	770	774	775	776	777	778	779	780	781	782	783	784	785	786	787	789	790	802	808	809	811	814	820	821	822	823	826	827	830	831	836	838	842	844	849	850	858	859	862	864
757	0
758	0	0
759	0.00134771	0.00134771	0.00134771
761	0	0	0	0.00134771
765	0.00134771	0.00134771	0.00134771	0	0.00134771
766	0	0	0	0.00134771	0	0.00134771
767	0.00134771	0.00134771	0.00134771	0	0.00134771	0	0.00134771
768	0.00134771	0.00134771	0.00134771	0	0.00134771	0	0.00134771	0
770	0.00134771	0.00134771	0.00134771	0	0.00134771	0	0.00134771	0	0
774	0	0	0	0.00134771	0	0.00134771	0	0.00134771	0.00134771	0.00134771
775	0	0	0	0.00134771	0	0.00134771	0	0.00134771	0.00134771	0.00134771	0
776	0	0	0	0.00134771	0	0.00134771	0	0.00134771	0.00134771	0.00134771	0	0
777	0	0	0	0.00134771	0	0.00134771	0	0.00134771	0.00134771	0.00134771	0	0	0
778	0.00404313	0.00404313	0.00404313	0.00539084	0.00404313	0.00539084	0.00404313	0.00539084	0.00539084	0.00539084	0.00404313	0.00404313	0.00404313	0.00404313
779	0	0	0	0.00134953	0	0.00134953	0	0.00134953	0.00134953	0.00134953	0	0	0	0	0.00404858
780	0.00134771	0.00134771	0.00134771	0.00269542	0.00134771	0.00269542	0.00134771	0.00269542	0.00269542	0.00269542	0.00134771	0.00134771	0.00134771	0.00134771	0.00539084	0.00134953
781	0.00134771	0.00134771	0.00134771	0.00269542	0.00134771	0.00269542	0.00134771	0.00269542	0.00269542	0.00269542	0.00134771	0.00134771	0.00134771	0.00134771	0.00539084	0.00134953	0.00269542
782	0	0	0	0.00134771	0	0.00134771	0	0.00134771	0.00134771	0.00134771	0	0	0	0	0.00404313	0	0.00134771	0.00134771
783	0	0	0	0.00134771	0	0.00134771	0	0.00134771	0.00134771	0.00134771	0	0	0	0	0.00404313	0	0.00134771	0.00134771	0
784	0	0	0	0.00134771	0	0.00134771	0	0.00134771	0.00134771	0.00134771	0	0	0	0	0.00404313	0	0.00134771	0.00134771	0	0
785	0	0	0	0.00134771	0	0.00134771	0	0.00134771	0.00134771	0.00134771	0	0	0	0	0.00404313	0	0.00134771	0.00134771	0	0	0
786	0.00134771	0.00134771	0.00134771	0.00269542	0.00134771	0.00269542	0.00134771	0.00269542	0.00269542	0.00269542	0.00134771	0.00134771	0.00134771	0.00134771	0.00539084	0.00134953	0.00269542	0	0.00134771	0.00134771	0.00134771	0.00134771
787	0	0	0	0.00134771	0	0.00134771	0	0.00134771	0.00134771	0.00134771	0	0	0	0	0.00404313	0	0.00134771	0.00134771	0	0	0	0	0.00134771
789	0.0215633	0.0215633	0.0215633	0.0229111	0.0215633	0.0229111	0.0215633	0.0229111	0.0229111	0.0229111	0.0215633	0.0215633	0.0215633	0.0215633	0.0256065	0.0202429	0.0229111	0.0229111	0.0215633	0.0215633	0.0215633	0.0215633	0.0229111	0.0215633
790	0.00404313	0.00404313	0.00404313	0.00539084	0.00404313	0.00539084	0.00404313	0.00539084	0.00539084	0.00539084	0.00404313	0.00404313	0.00404313	0.00404313	0	0.00404858	0.00539084	0.00539084	0.00404313	0.00404313	0.00404313	0.00404313	0.00539084	0.00404313	0.0256065
802	0.00269542	0.00269542	0.00269542	0.00404313	0.00269542	0.00404313	0.00269542	0.00404313	0.00404313	0.00404313	0.00269542	0.00269542	0.00269542	0.00269542	0.00673854	0.00269906	0.00404313	0.00404313	0.00269542	0.00269542	0.00269542	0.00269542	0.00404313	0.00269542	0.0215633	0.00673854
808	0.0256065	0.0256065	0.0256065	0.0269542	0.0256065	0.0269542	0.0256065	0.0269542	0.0269542	0.0269542	0.0256065	0.0256065	0.0256065	0.0256065	0.0296496	0.0242915	0.0269542	0.0242588	0.0256065	0.0256065	0.0256065	0.0256065	0.0242588	0.0256065	0.0283019	0.0296496	0.0256065
809	0.0243572	0.0243572	0.0243572	0.0257104	0.0243572	0.0257104	0.0243572	0.0257104	0.0257104	0.0257104	0.0243572	0.0243572	0.0243572	0.0243572	0.0257104	0.0230352	0.0257104	0.0230041	0.0243572	0.0243572	0.0243572	0.0243572	0.0230041	0.0243572	0.0270636	0.0257104	0.0243572	0.00135318
811	0.0107817	0.0107817	0.0107817	0.0121294	0.0107817	0.0121294	0.0107817	0.0121294	0.0121294	0.0121294	0.0107817	0.0107817	0.0107817	0.0107817	0.0148248	0.0107962	0.0121294	0.0121294	0.0107817	0.0107817	0.0107817	0.0107817	0.0121294	0.0107817	0.0309973	0.0148248	0.0121294	0.0336927	0.0324763
814	0.0242588	0.0242588	0.0242588	0.0256065	0.0242588	0.0256065	0.0242588	0.0256065	0.0256065	0.0256065	0.0242588	0.0242588	0.0242588	0.0242588	0.0256065	0.022942	0.0229111	0.0256065	0.0242588	0.0242588	0.0242588	0.0242588	0.0256065	0.0242588	0.0296496	0.0256065	0.0242588	0.00943396	0.0067659	0.0336927
820	0.0107817	0.0107817	0.0107817	0.0121294	0.0107817	0.0121294	0.0107817	0.0121294	0.0121294	0.0121294	0.0107817	0.0107817	0.0107817	0.0107817	0.0148248	0.0107962	0.0121294	0.0121294	0.0107817	0.0107817	0.0107817	0.0107817	0.0121294	0.0107817	0.0309973	0.0148248	0.0121294	0.0336927	0.0324763	0	0.0336927
821	0.0107817	0.0107817	0.0107817	0.0121294	0.0107817	0.0121294	0.0107817	0.0121294	0.0121294	0.0121294	0.0107817	0.0107817	0.0107817	0.0107817	0.0148248	0.0107962	0.0121294	0.0121294	0.0107817	0.0107817	0.0107817	0.0107817	0.0121294	0.0107817	0.0269542	0.0148248	0.0107817	0.0296496	0.0284168	0.00404313	0.0296496	0.00404313
822	0.00943396	0.00943396	0.00943396	0.0107817	0.00943396	0.0107817	0.00943396	0.0107817	0.0107817	0.0107817	0.00943396	0.00943396	0.00943396	0.00943396	0.0134771	0.00944669	0.0107817	0.0107817	0.00943396	0.00943396	0.00943396	0.00943396	0.0107817	0.00943396	0.0283019	0.0134771	0.00943396	0.0296496	0.0284168	0.00404313	0.0309973	0.00404313	0.00269542
823	0.0107817	0.0107817	0.0107817	0.0121294	0.0107817	0.0121294	0.0107817	0.0121294	0.0121294	0.0121294	0.0107817	0.0107817	0.0107817	0.0107817	0.0148248	0.0107962	0.0121294	0.0121294	0.0107817	0.0107817	0.0107817	0.0107817	0.0121294	0.0107817	0.0309973	0.0148248	0.0121294	0.0336927	0.0324763	0	0.0336927	0	0.00404313	0.00404313
826	0.0283019	0.0283019	0.0283019	0.0296496	0.0283019	0.0296496	0.0283019	0.0296496	0.0296496	0.0296496	0.0283019	0.0283019	0.0283019	0.0283019	0.0296496	0.0269906	0.0296496	0.0269542	0.0283019	0.0283019	0.0283019	0.0283019	0.0269542	0.0283019	0.0309973	0.0296496	0.0283019	0.00269542	0	0.0363881	0.00673854	0.0363881	0.032345	0.032345	0.0363881
827	0.00673854	0.00673854	0.00673854	0.00808625	0.00673854	0.00808625	0.00673854	0.00808625	0.00808625	0.00808625	0.00673854	0.00673854	0.00673854	0.00673854	0.0107817	0.00674764	0.00808625	0.00808625	0.00673854	0.00673854	0.00673854	0.00673854	0.00808625	0.00673854	0.0229111	0.0107817	0.00673854	0.0296496	0.0284168	0.0161725	0.0283019	0.0161725	0.0148248	0.0134771	0.0161725	0.032345
830	0.0283019	0.0283019	0.0283019	0.0296496	0.0283019	0.0296496	0.0283019	0.0296496	0.0296496	0.0296496	0.0283019	0.0283019	0.0283019	0.0283019	0.0296496	0.0269906	0.0296496	0.0269542	0.0283019	0.0283019	0.0283019	0.0283019	0.0269542	0.0283019	0.0309973	0.0296496	0.0283019	0.00269542	0	0.0363881	0.00673854	0.0363881	0.032345	0.032345	0.0363881	0	0.032345
831	0.0283019	0.0283019	0.0283019	0.0296496	0.0283019	0.0296496	0.0283019	0.0296496	0.0296496	0.0296496	0.0283019	0.0283019	0.0283019	0.0283019	0.0296496	0.0269906	0.0296496	0.0269542	0.0283019	0.0283019	0.0283019	0.0283019	0.0269542	0.0283019	0.0309973	0.0296496	0.0283019	0.00269542	0	0.0363881	0.00673854	0.0363881	0.032345	0.032345	0.0363881	0	0.032345	0
836	0.0256757	0.0256757	0.0256757	0.027027	0.0256757	0.027027	0.0256757	0.027027	0.027027	0.027027	0.0256757	0.0256757	0.0256757	0.0256757	0.027027	0.0243572	0.027027	0.0243243	0.0256757	0.0256757	0.0256757	0.0256757	0.0243243	0.0256757	0.0283784	0.027027	0.0256757	0.00135135	0	0.0337838	0.00675676	0.0337838	0.0297297	0.0297297	0.0337838	0	0.0297297	0	0
838	0.0269542	0.0269542	0.0269542	0.0283019	0.0269542	0.0283019	0.0269542	0.0283019	0.0283019	0.0283019	0.0269542	0.0269542	0.0269542	0.0269542	0.0309973	0.025641	0.0283019	0.0256065	0.0269542	0.0269542	0.0269542	0.0269542	0.0256065	0.0269542	0.0296496	0.0309973	0.0269542	0.00134771	0.00135318	0.0350404	0.00808625	0.0350404	0.0309973	0.0309973	0.0350404	0.00134771	0.0309973	0.00134771	0.00134771	0.00135135
842	0.00808625	0.00808625	0.00808625	0.00943396	0.00808625	0.00943396	0.00808625	0.00943396	0.00943396	0.00943396	0.00808625	0.00808625	0.00808625	0.00808625	0.0121294	0.00809717	0.00943396	0.00943396	0.00808625	0.00808625	0.00808625	0.00808625	0.00943396	0.00808625	0.0242588	0.0121294	0.00808625	0.0309973	0.02977	0.0175202	0.0296496	0.0175202	0.0161725	0.0148248	0.0175202	0.0336927	0.00134771	0.0336927	0.0336927	0.0310811	0.032345
844	0.00673854	0.00673854	0.00673854	0.00808625	0.00673854	0.00808625	0.00673854	0.00808625	0.00808625	0.00808625	0.00673854	0.00673854	0.00673854	0.00673854	0.0107817	0.00674764	0.00808625	0.00808625	0.00673854	0.00673854	0.00673854	0.00673854	0.00808625	0.00673854	0.0229111	0.0107817	0.00673854	0.0296496	0.0284168	0.0161725	0.0283019	0.0161725	0.0148248	0.0134771	0.0161725	0.032345	0.0107817	0.032345	0.032345	0.0297297	0.0309973	0.0121294
849	0.0121294	0.0121294	0.0121294	0.0134771	0.0121294	0.0134771	0.0121294	0.0134771	0.0134771	0.0134771	0.0121294	0.0121294	0.0121294	0.0121294	0.0161725	0.0121457	0.0134771	0.0134771	0.0121294	0.0121294	0.0121294	0.0121294	0.0134771	0.0121294	0.032345	0.0161725	0.0134771	0.0350404	0.0338295	0.00134771	0.0350404	0.00134771	0.00539084	0.00539084	0.00134771	0.0377358	0.0175202	0.0377358	0.0377358	0.0351351	0.0363881	0.0188679	0.0175202
850	0.0121294	0.0121294	0.0121294	0.0134771	0.0121294	0.0134771	0.0121294	0.0134771	0.0134771	0.0134771	0.0121294	0.0121294	0.0121294	0.0121294	0.0161725	0.0121457	0.0134771	0.0134771	0.0121294	0.0121294	0.0121294	0.0121294	0.0134771	0.0121294	0.032345	0.0161725	0.0107817	0.0350404	0.0338295	0.00134771	0.0350404	0.00134771	0.00539084	0.00539084	0.00134771	0.0377358	0.0175202	0.0377358	0.0377358	0.0351351	0.0363881	0.0188679	0.0175202	0.00269542
858	0.00269542	0.00269542	0.00269542	0.00404313	0.00269542	0.00404313	0.00269542	0.00404313	0.00404313	0.00404313	0.00269542	0.00269542	0.00269542	0.00269542	0.00673854	0.00269906	0.00404313	0.00404313	0.00269542	0.00269542	0.00269542	0.00269542	0.00404313	0.00269542	0.0188679	0.00673854	0.00269542	0.0229111	0.0216509	0.0121294	0.0215633	0.0121294	0.00808625	0.00943396	0.0121294	0.0256065	0.00673854	0.0256065	0.0256065	0.022973	0.0242588	0.00808625	0.00673854	0.0134771	0.0134771
859	0.0230041	0.0230041	0.0230041	0.0243572	0.0230041	0.0243572	0.0230041	0.0243572	0.0243572	0.0243572	0.0230041	0.0230041	0.0230041	0.0230041	0.0270636	0.0216802	0.0243572	0.0216509	0.0230041	0.0230041	0.0230041	0.0230041	0.0216509	0.0230041	0.0270636	0.0270636	0.0230041	0	0.00135501	0.0311231	0.00811908	0.0311231	0.0284168	0.0270636	0.0311231	0.00135318	0.0270636	0.00135318	0.00135318	0.00135501	0	0.0284168	0.0270636	0.0324763	0.0324763	0.0216509
862	0	0	0	0.00134771	0	0.00134771	0	0.00134771	0.00134771	0.00134771	0	0	0	0	0.00404313	0	0.00134771	0.00134771	0	0	0	0	0.00134771	0	0.0215633	0.00404313	0.00269542	0.0256065	0.0243572	0.0107817	0.0242588	0.0107817	0.0107817	0.00943396	0.0107817	0.0283019	0.00673854	0.0283019	0.0283019	0.0256757	0.0269542	0.00808625	0.00673854	0.0121294	0.0121294	0.00269542	0.0230041
864	0	0	0	0.00134771	0	0.00134771	0	0.00134771	0.00134771	0.00134771	0	0	0	0	0.00404313	0	0.00134771	0.00134771	0	0	0	0	0.00134771	0	0.0215633	0.00404313	0.00269542	0.0256065	0.0243572	0.0107817	0.0242588	0.0107817	0.0107817	0.00943396	0.0107817	0.0283019	0.00673854	0.0283019	0.0283019	0.0256757	0.0269542	0.00808625	0.00673854	0.0121294	0.0121294	0.00269542	0.0230041	0
866	0.00943396	0.00943396	0.00943396	0.0107817	0.00943396	0.0107817	0.00943396	0.0107817	0.0107817	0.0107817	0.00943396	0.00943396	0.00943396	0.00943396	0.0134771	0.00944669	0.0107817	0.0107817	0.00943396	0.00943396	0.00943396	0.00943396	0.0107817	0.00943396	0.0296496	0.0134771	0.0107817	0.032345	0.0311231	0.00134771	0.032345	0.00134771	0.00269542	0.00269542	0.00134771	0.0350404	0.0148248	0.0350404	0.0350404	0.0324324	0.0336927	0.0161725	0.0148248	0.00269542	0.00269542	0.0107817	0.02977	0.00943396	0.00943396
867	0.0107817	0.0107817	0.0107817	0.0121294	0.0107817	0.0121294	0.0107817	0.0121294	0.0121294	0.0121294	0.0107817	0.0107817	0.0107817	0.0107817	0.0148248	0.0107962	0.0121294	0.0121294	0.0107817	0.0107817	0.0107817	0.0107817	0.0121294	0.0107817	0.0309973	0.0148248	0.0121294	0.0336927	0.0324763	0	0.0336927	0	0.00404313	0.00404313	0	0.0363881	0.0161725	0.0363881	0.0363881	0.0337838	0.0350404	0.0175202	0.0161725	0.00134771	0.00134771	0.0121294	0.0311231	0.0107817	0.0107817
868	0.0283019	0.0283019	0.0283019	0.0296496	0.0283019	0.0296496	0.0283019	0.0296496	0.0296496	0.0296496	0.0283019	0.0283019	0.0283019	0.0283019	0.032345	0.0269906	0.0296496	0.0269542	0.0283019	0.0283019	0.0283019	0.0283019	0.0269542	0.0283019	0.0309973	0.032345	0.0283019	0.00269542	0.00270636	0.0363881	0.00943396	0.0363881	0.032345	0.032345	0.0363881	0.00269542	0.032345	0.00269542	0.00269542	0.0027027	0.00134771	0.0336927	0.032345	0.0377358	0.0377358	0.0256065	0.00135318	0.0283019	0.0283019
871	0.0107817	0.0107817	0.0107817	0.0121294	0.0107817	0.0121294	0.0107817	0.0121294	0.0121294	0.0121294	0.0107817	0.0107817	0.0107817	0.0107817	0.0148248	0.0107962	0.0121294	0.0121294	0.0107817	0.0107817	0.0107817	0.0107817	0.0121294	0.0107817	0.0309973	0.0148248	0.0121294	0.0336927	0.0324763	0	0.0336927	0	0.00404313	0.00404313	0	0.0363881	0.0161725	0.0363881	0.0363881	0.0337838	0.0350404	0.0175202	0.0161725	0.00134771	0.00134771	0.0121294	0.0311231	0.0107817	0.0107817
872	0	0	0	0.00134771	0	0.00134771	0	0.00134771	0.00134771	0.00134771	0	0	0	0	0.00404313	0	0.00134771	0.00134771	0	0	0	0	0.00134771	0	0.0215633	0.00404313	0.00269542	0.0256065	0.0243572	0.0107817	0.0242588	0.0107817	0.0107817	0.00943396	0.0107817	0.0283019	0.00673854	0.0283019	0.0283019	0.0256757	0.0269542	0.00808625	0.00673854	0.0121294	0.0121294	0.00269542	0.0230041	0	0
873	0.00673854	0.00673854	0.00673854	0.00808625	0.00673854	0.00808625	0.00673854	0.00808625	0.00808625	0.00808625	0.00673854	0.00673854	0.00673854	0.00673854	0.0107817	0.00674764	0.00808625	0.00808625	0.00673854	0.00673854	0.00673854	0.00673854	0.00808625	0.00673854	0.0229111	0.0107817	0.00673854	0.0296496	0.0284168	0.0161725	0.0283019	0.0161725	0.0148248	0.0134771	0.0161725	0.032345	0.0107817	0.032345	0.032345	0.0297297	0.0309973	0.0121294	0	0.0175202	0.0175202	0.00673854	0.0270636	0.00673854	0.00673854
883	0.00134771	0.00134771	0.00134771	0.00269542	0.00134771	0.00269542	0.00134771	0.00269542	0.00269542	0.00269542	0.00134771	0.00134771	0.00134771	0.00134771	0.00539084	0.00134953	0.00269542	0.00269542	0.00134771	0.00134771	0.00134771	0.00134771	0.00269542	0.00134771	0.0202156	0.00539084	0.00134771	0.0242588	0.0230041	0.0107817	0.0229111	0.0107817	0.00943396	0.00808625	0.0107817	0.0269542	0.00539084	0.0269542	0.0269542	0.0243243	0.0256065	0.00673854	0.00539084	0.0121294	0.0121294	0.00134771	0.0216509	0.00134771	0.00134771
886	0.00539084	0.00539084	0.00539084	0.00673854	0.00539084	0.00673854	0.00539084	0.00673854	0.00673854	0.00673854	0.00539084	0.00539084	0.00539084	0.00539084	0.00943396	0.00404858	0.00673854	0.00673854	0.00539084	0.00539084	0.00539084	0.00539084	0.00673854	0.00539084	0.0188679	0.00943396	0.00539084	0.0229111	0.0216509	0.0121294	0.0215633	0.0121294	0.00808625	0.00943396	0.0121294	0.0256065	0.00943396	0.0256065	0.0256065	0.022973	0.0242588	0.0107817	0.00943396	0.0134771	0.0134771	0.00269542	0.0216509	0.00539084	0.00539084
887	0.00269542	0.00269542	0.00269542	0.00404313	0.00269542	0.00404313	0.00269542	0.00404313	0.00404313	0.00404313	0.00269542	0.00269542	0.00269542	0.00269542	0.00673854	0.00269906	0.00404313	0.00404313	0.00269542	0.00269542	0.00269542	0.00269542	0.00404313	0.00269542	0.0215633	0.00673854	0.00539084	0.0256065	0.0243572	0.0134771	0.0242588	0.0134771	0.0134771	0.0121294	0.0134771	0.0283019	0.00943396	0.0283019	0.0283019	0.0256757	0.0269542	0.0107817	0.00943396	0.0148248	0.0148248	0.00539084	0.0230041	0.00269542	0.00269542
892	0.0283401	0.0283401	0.0283401	0.0296896	0.0283401	0.0296896	0.0283401	0.0296896	0.0296896	0.0296896	0.0283401	0.0283401	0.0283401	0.0283401	0.0296896	0.027027	0.0296896	0.0269906	0.0283401	0.0283401	0.0283401	0.0283401	0.0269906	0.0283401	0.0323887	0.0296896	0.0283401	0.00404858	0.00135501	0.0364372	0.00809717	0.0364372	0.0337382	0.0323887	0.0364372	0.00134953	0.0323887	0.00134953	0.00134953	0.00135318	0.00269906	0.0337382	0.0323887	0.0377868	0.0377868	0.0269906	0.00270636	0.0283401	0.0283401
893	0.0107817	0.0107817	0.0107817	0.0121294	0.0107817	0.0121294	0.0107817	0.0121294	0.0121294	0.0121294	0.0107817	0.0107817	0.0107817	0.0107817	0.0148248	0.0107962	0.0121294	0.0121294	0.0107817	0.0107817	0.0107817	0.0107817	0.0121294	0.0107817	0.0309973	0.0148248	0.0121294	0.0336927	0.0324763	0	0.0336927	0	0.00404313	0.00404313	0	0.0363881	0.0161725	0.0363881	0.0363881	0.0337838	0.0350404	0.0175202	0.0161725	0.00134771	0.00134771	0.0121294	0.0311231	0.0107817	0.0107817
894	0.00539084	0.00539084	0.00539084	0.00673854	0.00539084	0.00673854	0.00539084	0.00673854	0.00673854	0.00673854	0.00539084	0.00539084	0.00539084	0.00539084	0.00943396	0.00539811	0.00673854	0.00673854	0.00539084	0.00539084	0.00539084	0.00539084	0.00673854	0.00539084	0.0256065	0.00943396	0.00673854	0.0269542	0.0257104	0.00673854	0.0283019	0.00673854	0.00808625	0.00539084	0.00673854	0.0296496	0.0107817	0.0296496	0.0296496	0.027027	0.0283019	0.0121294	0.0107817	0.00808625	0.00808625	0.00673854	0.0243572	0.00539084	0.00539084
896	0.0107817	0.0107817	0.0107817	0.0121294	0.0107817	0.0121294	0.0107817	0.0121294	0.0121294	0.0121294	0.0107817	0.0107817	0.0107817	0.0107817	0.0148248	0.0107962	0.0121294	0.00943396	0.0107817	0.0107817	0.0107817	0.0107817	0.00943396	0.0107817	0.0269542	0.0148248	0.0107817	0.0148248	0.0135318	0.0188679	0.0188679	0.0188679	0.0175202	0.0148248	0.0188679	0.0175202	0.0148248	0.0175202	0.0175202	0.0148649	0.0161725	0.0161725	0.0148248	0.0202156	0.0202156	0.0107817	0.0121786	0.0107817	0.0107817
900	0.0230352	0.0230352	0.0230352	0.0243902	0.0230352	0.0243902	0.0230352	0.0243902	0.0243902	0.0243902	0.0230352	0.0230352	0.0230352	0.0230352	0.0243902	0.0217096	0.0243902	0.0216802	0.0230352	0.0230352	0.0230352	0.0230352	0.0216802	0.0230352	0.0271003	0.0243902	0.0230352	0.00135501	0	0.0311653	0.00542005	0.0311653	0.0284553	0.0271003	0.0311653	0	0.0271003	0	0	0	0.00135501	0.0284553	0.0271003	0.0325203	0.0325203	0.0216802	0.00135501	0.0230352	0.0230352
901	0.0283019	0.0283019	0.0283019	0.0296496	0.0283019	0.0296496	0.0283019	0.0296496	0.0296496	0.0296496	0.0283019	0.0283019	0.0283019	0.0283019	0.0296496	0.0269906	0.0296496	0.0269542	0.0283019	0.0283019	0.0283019	0.0283019	0.0269542	0.0283019	0.0309973	0.0296496	0.0283019	0.00269542	0	0.0363881	0.00673854	0.0363881	0.032345	0.032345	0.0363881	0	0.032345	0	0	0	0.00134771	0.0336927	0.032345	0.0377358	0.0377358	0.0256065	0.00135318	0.0283019	0.0283019
902	0.00134771	0.00134771	0.00134771	0.00269542	0.00134771	0.00269542	0.00134771	0.00269542	0.00269542	0.00269542	0.00134771	0.00134771	0.00134771	0.00134771	0.00539084	0.00134953	0.00269542	0.00269542	0.00134771	0.00134771	0.00134771	0.00134771	0.00269542	0.00134771	0.0215633	0.00539084	0.00404313	0.0269542	0.0257104	0.0121294	0.0256065	0.0121294	0.0121294	0.0107817	0.0121294	0.0296496	0.00673854	0.0296496	0.0296496	0.027027	0.0283019	0.00808625	0.00808625	0.0134771	0.0134771	0.00404313	0.0243572	0.00134771	0.00134771
907	0.00269542	0.00269542	0.00269542	0.00404313	0.00269542	0.00404313	0.00269542	0.00404313	0.00404313	0.00404313	0.00269542	0.00269542	0.00269542	0.00269542	0.00673854	0.00269906	0.00404313	0.00404313	0.00269542	0.00269542	0.00269542	0.00269542	0.00404313	0.00269542	0.0242588	0.00673854	0.00539084	0.0256065	0.0243572	0.0134771	0.0242588	0.0134771	0.0134771	0.0121294	0.0134771	0.0283019	0.00943396	0.0283019	0.0283019	0.0256757	0.0269542	0.0107817	0.00943396	0.0148248	0.0148248	0.00539084	0.0230041	0.00269542	0.00269542
910	0.0176871	0.0176871	0.0176871	0.0190476	0.0176871	0.0190476	0.0176871	0.0190476	0.0190476	0.0190476	0.0176871	0.0176871	0.0176871	0.0176871	0.0204082	0.0176871	0.0190476	0.0163265	0.0176871	0.0176871	0.0176871	0.0176871	0.0163265	0.0176871	0.0244898	0.0204082	0.0176871	0	0	0.0258503	0.00816327	0.0258503	0.0231293	0.0217687	0.0258503	0.00136054	0.0217687	0.00136054	0.00136054	0	0.00136054	0.0231293	0.0217687	0.0272109	0.0272109	0.0163265	0	0.0176871	0.0176871
915	0.0269542	0.0269542	0.0269542	0.0283019	0.0269542	0.0283019	0.0269542	0.0283019	0.0283019	0.0283019	0.0269542	0.0269542	0.0269542	0.0269542	0.0256065	0.025641	0.0283019	0.0256065	0.0269542	0.0269542	0.0269542	0.0269542	0.0256065	0.0269542	0.0269542	0.0256065	0.0269542	0.0134771	0.00947226	0.0350404	0.0175202	0.0350404	0.0309973	0.0309973	0.0350404	0.0134771	0.0309973	0.0134771	0.0134771	0.0108108	0.0148248	0.032345	0.0309973	0.0363881	0.0363881	0.0242588	0.0121786	0.0269542	0.0269542
918	0	0	0	0.00134771	0	0.00134771	0	0.00134771	0.00134771	0.00134771	0	0	0	0	0.00404313	0	0.00134771	0.00134771	0	0	0	0	0.00134771	0	0.0215633	0.00404313	0.00269542	0.0256065	0.0243572	0.0107817	0.0242588	0.0107817	0.0107817	0.00943396	0.0107817	0.0283019	0.00673854	0.0283019	0.0283019	0.0256757	0.0269542	0.00808625	0.00673854	0.0121294	0.0121294	0.00269542	0.0230041	0	0
922	0	0	0	0.00134771	0	0.00134771	0	0.00134771	0.00134771	0.00134771	0	0	0	0	0.00404313	0	0.00134771	0.00134771	0	0	0	0	0.00134771	0	0.0215633	0.00404313	0.00269542	0.0256065	0.0243572	0.0107817	0.0242588	0.0107817	0.0107817	0.00943396	0.0107817	0.0283019	0.00673854	0.0283019	0.0283019	0.0256757	0.0269542	0.00808625	0.00673854	0.0121294	0.0121294	0.00269542	0.0230041	0	0
924	0.0121294	0.0121294	0.0121294	0.0134771	0.0121294	0.0134771	0.0121294	0.0134771	0.0134771	0.0134771	0.0121294	0.0121294	0.0121294	0.0121294	0.0161725	0.0121457	0.0134771	0.0134771	0.0121294	0.0121294	0.0121294	0.0121294	0.0134771	0.0121294	0.0296496	0.0161725	0.0134771	0.032345	0.0311231	0.00404313	0.032345	0.00404313	0.00539084	0.00808625	0.00404313	0.0350404	0.0175202	0.0350404	0.0350404	0.0324324	0.0336927	0.0188679	0.0175202	0.00539084	0.00539084	0.0107817	0.0311231	0.0121294	0.0121294
926	0.00943396	0.00943396	0.00943396	0.0107817	0.00943396	0.0107817	0.00943396	0.0107817	0.0107817	0.0107817	0.00943396	0.00943396	0.00943396	0.00943396	0.0134771	0.00944669	0.0107817	0.0107817	0.00943396	0.00943396	0.00943396	0.00943396	0.0107817	0.00943396	0.0296496	0.0134771	0.0107817	0.0336927	0.0324763	0.00404313	0.032345	0.00404313	0.00539084	0.00404313	0.00404313	0.0363881	0.0148248	0.0363881	0.0363881	0.0337838	0.0350404	0.0161725	0.0148248	0.00539084	0.00539084	0.0107817	0.0311231	0.00943396	0.00943396
927	0.0203252	0.0203252	0.0203252	0.0216802	0.0203252	0.0216802	0.0203252	0.0216802	0.0216802	0.0216802	0.0203252	0.0203252	0.0203252	0.0203252	0.0243902	0.0189959	0.0216802	0.0189702	0.0203252	0.0203252	0.0203252	0.0203252	0.0189702	0.0203252	0.0230352	0.0243902	0.0203252	0.00135501	0.0027137	0.0284553	0.00948509	0.0284553	0.0243902	0.0243902	0.0284553	0.00271003	0.0243902	0.00271003	0.00271003	0.00271003	0.00135501	0.0257453	0.0243902	0.0298103	0.0298103	0.0176152	0.0013587	0.0203252	0.0203252
930	0.0121294	0.0121294	0.0121294	0.0134771	0.0121294	0.0134771	0.0121294	0.0134771	0.0134771	0.0134771	0.0121294	0.0121294	0.0121294	0.0121294	0.0161725	0.0121457	0.0134771	0.0134771	0.0121294	0.0121294	0.0121294	0.0121294	0.0134771	0.0121294	0.032345	0.0161725	0.0107817	0.0350404	0.0338295	0.00134771	0.0350404	0.00134771	0.00539084	0.00539084	0.00134771	0.0377358	0.0175202	0.0377358	0.0377358	0.0351351	0.0363881	0.0188679	0.0175202	0.00269542	0	0.0134771	0.0324763	0.0121294	0.0121294
933	0.00134771	0.00134771	0.00134771	0.00269542	0.00134771	0.00269542	0.00134771	0.00269542	0.00269542	0.00269542	0.00134771	0.00134771	0.00134771	0.00134771	0.00539084	0	0.00269542	0.00269542	0.00134771	0.00134771	0.00134771	0.00134771	0.00269542	0.00134771	0.0202156	0.00539084	0.00404313	0.0242588	0.0230041	0.0121294	0.0229111	0.0121294	0.0121294	0.0107817	0.0121294	0.0269542	0.00808625	0.0269542	0.0269542	0.0243243	0.0256065	0.00943396	0.00808625	0.0134771	0.0134771	0.00404313	0.0216509	0.00134771	0.00134771
937	0	0	0	0.00134771	0	0.00134771	0	0.00134771	0.00134771	0.00134771	0	0	0	0	0.00404313	0	0.00134771	0.00134771	0	0	0	0	0.00134771	0	0.0215633	0.00404313	0.00269542	0.0256065	0.0243572	0.0107817	0.0242588	0.0107817	0.0107817	0.00943396	0.0107817	0.0283019	0.00673854	0.0283019	0.0283019	0.0256757	0.0269542	0.00808625	0.00673854	0.0121294	0.0121294	0.00269542	0.0230041	0	0
940	0.0121294	0.0121294	0.0121294	0.0134771	0.0121294	0.0134771	0.0121294	0.0134771	0.0134771	0.0134771	0.0121294	0.0121294	0.0121294	0.0121294	0.0161725	0.0107962	0.0134771	0.0134771	0.0121294	0.0121294	0.0121294	0.0121294	0.0134771	0.0121294	0.0175202	0.0161725	0.0121294	0.0242588	0.0230041	0.0188679	0.0256065	0.0188679	0.0175202	0.0161725	0.0188679	0.0269542	0.0161725	0.0269542	0.0269542	0.0243243	0.0256065	0.0175202	0.0134771	0.0202156	0.0202156	0.0121294	0.0216509	0.0121294	0.0121294
950	0.032345	0.032345	0.032345	0.0336927	0.032345	0.0336927	0.032345	0.0336927	0.0336927	0.0336927	0.032345	0.032345	0.032345	0.032345	0.0336927	0.0310391	0.0336927	0.0309973	0.032345	0.032345	0.032345	0.032345	0.0309973	0.032345	0.0309973	0.0336927	0.032345	0.00673854	0.00405954	0.0404313	0.0107817	0.0404313	0.0363881	0.0363881	0.0404313	0.00404313	0.0363881	0.00404313	0.00404313	0.00405405	0.00539084	0.0377358	0.0363881	0.041779	0.041779	0.0296496	0.00541272	0.032345	0.032345
952	0	0	0	0.00134771	0	0.00134771	0	0.00134771	0.00134771	0.00134771	0	0	0	0	0.00404313	0	0.00134771	0.00134771	0	0	0	0	0.00134771	0	0.0215633	0.00404313	0.00269542	0.0256065	0.0243572	0.0107817	0.0242588	0.0107817	0.0107817	0.00943396	0.0107817	0.0283019	0.00673854	0.0283019	0.0283019	0.0256757	0.0269542	0.00808625	0.00673854	0.0121294	0.0121294	0.00269542	0.0230041	0	0
953	0.0107817	0.0107817	0.0107817	0.0121294	0.0107817	0.0121294	0.0107817	0.0121294	0.0121294	0.0121294	0.0107817	0.0107817	0.0107817	0.0107817	0.0148248	0.0107962	0.0121294	0.0121294	0.0107817	0.0107817	0.0107817	0.0107817	0.0121294	0.0107817	0.0309973	0.0148248	0.0121294	0.0336927	0.0324763	0	0.0336927	0	0.00404313	0.00404313	0	0.0363881	0.0161725	0.0363881	0.0363881	0.0337838	0.0350404	0.0175202	0.0161725	0.00134771	0.00134771	0.0121294	0.0311231	0.0107817	0.0107817
955	0.0107817	0.0107817	0.0107817	0.0121294	0.0107817	0.0121294	0.0107817	0.0121294	0.0121294	0.0121294	0.0107817	0.0107817	0.0107817	0.0107817	0.0148248	0.0107962	0.0121294	0.0121294	0.0107817	0.0107817	0.0107817	0.0107817	0.0121294	0.0107817	0.0309973	0.0148248	0.0121294	0.0336927	0.0324763	0	0.0336927	0	0.00404313	0.00404313	0	0.0363881	0.0161725	0.0363881	0.0363881	0.0337838	0.0350404	0.0175202	0.0161725	0.00134771	0.00134771	0.0121294	0.0311231	0.0107817	0.0107817
956	0.00808625	0.00808625	0.00808625	0.00943396	0.00808625	0.00943396	0.00808625	0.00943396	0.00943396	0.00943396	0.00808625	0.00808625	0.00808625	0.00808625	0.0121294	0.00809717	0.00943396	0.00943396	0.00808625	0.00808625	0.00808625	0.00808625	0.00943396	0.00808625	0.0283019	0.0121294	0.00673854	0.0309973	0.02977	0.00539084	0.0309973	0.00539084	0.00673854	0.00673854	0.00539084	0.0336927	0.0134771	0.0336927	0.0336927	0.0310811	0.032345	0.0148248	0.0134771	0.00673854	0.00404313	0.00943396	0.0284168	0.00808625	0.00808625
961	0.0121294	0.0121294	0.0121294	0.0134771	0.0121294	0.0134771	0.0121294	0.0134771	0.0134771	0.0134771	0.0121294	0.0121294	0.0121294	0.0121294	0.0161725	0.0107962	0.0134771	0.0134771	0.0121294	0.0121294	0.0121294	0.0121294	0.0134771	0.0121294	0.0175202	0.0161725	0.0121294	0.0242588	0.0230041	0.0188679	0.0256065	0.0188679	0.0175202	0.0161725	0.0188679	0.0269542	0.0161725	0.0269542	0.0269542	0.0243243	0.0256065	0.0175202	0.0134771	0.0202156	0.0202156	0.0121294	0.0216509	0.0121294	0.0121294
967	0.00134771	0.00134771	0.00134771	0.00269542	0.00134771	0.00269542	0.00134771	0.00269542	0.00269542	0.00269542	0.00134771	0.00134771	0.00134771	0.00134771	0.00539084	0.00134953	0.00269542	0.00269542	0.00134771	0.00134771	0.00134771	0.00134771	0.00269542	0.00134771	0.0229111	0.00539084	0.00404313	0.0269542	0.0257104	0.0121294	0.0256065	0.0121294	0.0121294	0.0107817	0.0121294	0.0296496	0.00808625	0.0296496	0.0296496	0.027027	0.0283019	0.00943396	0.00808625	0.0134771	0.0134771	0.00404313	0.0243572	0.00134771	0.00134771
969	0.0579515	0.0579515	0.0579515	0.0592992	0.0579515	0.0592992	0.0579515	0.0592992	0.0592992	0.0592992	0.0579515	0.0579515	0.0579515	0.0579515	0.0592992	0.0566802	0.0566038	0.0592992	0.0579515	0.0579515	0.0579515	0.0579515	0.0592992	0.0579515	0.0566038	0.0592992	0.0579515	0.0539084	0.0514208	0.0633423	0.0498652	0.0633423	0.0619946	0.0606469	0.0633423	0.0539084	0.0579515	0.0539084	0.0539084	0.0527027	0.0552561	0.0592992	0.0566038	0.06469	0.06469	0.0579515	0.0514208	0.0579515	0.0579515
977	0.00134771	0.00134771	0.00134771	0.00269542	0.00134771	0.00269542	0.00134771	0.00269542	0.00269542	0.00269542	0.00134771	0.00134771	0.00134771	0.00134771	0.00539084	0.00134953	0	0.00269542	0.00134771	0.00134771	0.00134771	0.00134771	0.00269542	0.00134771	0.0229111	0.00539084	0.00404313	0.0269542	0.0257104	0.0121294	0.0229111	0.0121294	0.0121294	0.0107817	0.0121294	0.0296496	0.00808625	0.0296496	0.0296496	0.027027	0.0283019	0.00943396	0.00808625	0.0134771	0.0134771	0.00404313	0.0243572	0.00134771	0.00134771
981	0.00673854	0.00673854	0.00673854	0.00808625	0.00673854	0.00808625	0.00673854	0.00808625	0.00808625	0.00808625	0.00673854	0.00673854	0.00673854	0.00673854	0.0107817	0.00539811	0.00808625	0.00808625	0.00673854	0.00673854	0.00673854	0.00673854	0.00808625	0.00673854	0.0229111	0.0107817	0.00673854	0.0242588	0.0230041	0.0161725	0.0229111	0.0161725	0.0148248	0.0134771	0.0161725	0.0269542	0.0107817	0.0269542	0.0269542	0.0243243	0.0256065	0.0121294	0.0107817	0.0175202	0.0175202	0.00673854	0.0216509	0.00673854	0.00673854
982	0	0	0	0.00134771	0	0.00134771	0	0.00134771	0.00134771	0.00134771	0	0	0	0	0.00404313	0	0.00134771	0.00134771	0	0	0	0	0.00134771	0	0.0215633	0.00404313	0.00269542	0.0256065	0.0243572	0.0107817	0.0242588	0.0107817	0.0107817	0.00943396	0.0107817	0.0283019	0.00673854	0.0283019	0.0283019	0.0256757	0.0269542	0.00808625	0.00673854	0.0121294	0.0121294	0.00269542	0.0230041	0	0
983	0.0269906	0.0269906	0.0269906	0.0283401	0.0269906	0.0283401	0.0269906	0.0283401	0.0283401	0.0283401	0.0269906	0.0269906	0.0269906	0.0269906	0.0283401	0.0256757	0.0283401	0.0283401	0.0269906	0.0269906	0.0269906	0.0269906	0.0283401	0.0269906	0.0310391	0.0283401	0.0269906	0.00539811	0.00271003	0.0350877	0.00674764	0.0350877	0.0323887	0.0310391	0.0350877	0.00269906	0.0310391	0.00269906	0.00269906	0.00270636	0.00404858	0.0323887	0.0310391	0.0364372	0.0364372	0.025641	0.00405954	0.0269906	0.0269906
985	0.00404313	0.00404313	0.00404313	0.00539084	0.00404313	0.00539084	0.00404313	0.00539084	0.00539084	0.00539084	0.00404313	0.00404313	0.00404313	0.00404313	0.00808625	0.00404858	0.00539084	0.00539084	0.00404313	0.00404313	0.00404313	0.00404313	0.00539084	0.00404313	0.0202156	0.00808625	0.00404313	0.0269542	0.0257104	0.0107817	0.0256065	0.0107817	0.00943396	0.00808625	0.0107817	0.0296496	0.00808625	0.0296496	0.0296496	0.027027	0.0283019	0.00943396	0.00539084	0.0121294	0.0121294	0.00404313	0.0243572	0.00404313	0.00404313
986	0.0336927	0.0336927	0.0336927	0.0350404	0.0336927	0.0350404	0.0336927	0.0350404	0.0350404	0.0350404	0.0336927	0.0336927	0.0336927	0.0336927	0.032345	0.0323887	0.0350404	0.032345	0.0336927	0.0336927	0.0336927	0.0336927	0.032345	0.0336927	0.0363881	0.032345	0.0336927	0.00808625	0.00541272	0.041779	0.0121294	0.041779	0.0377358	0.0377358	0.041779	0.00539084	0.0377358	0.00539084	0.00539084	0.00540541	0.00673854	0.0390836	0.0377358	0.0431267	0.0431267	0.0309973	0.0067659	0.0336927	0.0336927
991	0.0107817	0.0107817	0.0107817	0.0121294	0.0107817	0.0121294	0.0107817	0.0121294	0.0121294	0.0121294	0.0107817	0.0107817	0.0107817	0.0107817	0.0148248	0.0107962	0.0121294	0.0121294	0.0107817	0.0107817	0.0107817	0.0107817	0.0121294	0.0107817	0.0309973	0.0148248	0.0121294	0.0336927	0.0324763	0	0.0336927	0	0.00404313	0.00404313	0	0.0363881	0.0161725	0.0363881	0.0363881	0.0337838	0.0350404	0.0175202	0.0161725	0.00134771	0.00134771	0.0121294	0.0311231	0.0107817	0.0107817
1078	0.00269542	0.00269542	0.00269542	0.00404313	0.00269542	0.00404313	0.00269542	0.00404313	0.00404313	0.00404313	0.00269542	0.00269542	0.00269542	0.00269542	0.00404313	0.00269906	0.00404313	0.00404313	0.00269542	0.00269542	0.00269542	0.00269542	0.00404313	0.00269542	0.0242588	0.00404313	0.00539084	0.0283019	0.0270636	0.0134771	0.0269542	0.0134771	0.0134771	0.0121294	0.0134771	0.0309973	0.00943396	0.0309973	0.0309973	0.0283784	0.0296496	0.0107817	0.00943396	0.0148248	0.0148248	0.00539084	0.0257104	0.00269542	0.00269542
1079	0.00269542	0.00269542	0.00269542	0.00404313	0.00269542	0.00404313	0.00269542	0.00404313	0.00404313	0.00404313	0.00269542	0.00269542	0.00269542	0.00269542	0.00404313	0.00269906	0.00404313	0.00404313	0.00269542	0.00269542	0.00269542	0.00269542	0.00404313	0.00269542	0.0242588	0.00404313	0.00539084	0.0283019	0.0270636	0.0134771	0.0269542	0.0134771	0.0134771	0.0121294	0.0134771	0.0309973	0.00943396	0.0309973	0.0309973	0.0283784	0.0296496	0.0107817	0.00943396	0.0148248	0.0148248	0.00539084	0.0257104	0.00269542	0.00269542
1080	0.00404313	0.00404313	0.00404313	0.00539084	0.00404313	0.00539084	0.00404313	0.00539084	0.00539084	0.00539084	0.00404313	0.00404313	0.00404313	0.00404313	0.00539084	0.00404858	0.00539084	0.00539084	0.00404313	0.00404313	0.00404313	0.00404313	0.00539084	0.00404313	0.0256065	0.00539084	0.00673854	0.0269542	0.0257104	0.0148248	0.0256065	0.0148248	0.0148248	0.0134771	0.0148248	0.0296496	0.0107817	0.0296496	0.0296496	0.0283784	0.0283019	0.0121294	0.0107817	0.0161725	0.0161725	0.00673854	0.0243572	0.00404313	0.00404313
1081	0.00404313	0.00404313	0.00404313	0.00539084	0.00404313	0.00539084	0.00404313	0.00539084	0.00539084	0.00539084	0.00404313	0.00404313	0.00404313	0.00404313	0.00539084	0.00404858	0.00539084	0.00539084	0.00404313	0.00404313	0.00404313	0.00404313	0.00539084	0.00404313	0.0256065	0.00539084	0.00673854	0.0269542	0.0257104	0.0148248	0.0256065	0.0148248	0.0148248	0.0134771	0.0148248	0.0296496	0.0107817	0.0296496	0.0296496	0.0283784	0.0283019	0.0121294	0.0107817	0.0161725	0.0161725	0.00673854	0.0243572	0.00404313	0.00404313
1084	0.0205696	0.0205696	0.0205696	0.0221519	0.0205696	0.0221519	0.0205696	0.0221519	0.0221519	0.0221519	0.0205696	0.0205696	0.0205696	0.0205696	0.0205696	0.0190174	0.0205696	0.0189873	0.0205696	0.0205696	0.0205696	0.0205696	0.0189873	0.0205696	0.0221519	0.0205696	0.0205696	0.00949367	0.00634921	0.028481	0.00791139	0.028481	0.0253165	0.0268987	0.028481	0.00791139	0.0253165	0.00791139	0.00791139	0.00633914	0.00949367	0.0268987	0.0237342	0.0300633	0.028481	0.0189873	0.00793651	0.0205696	0.0205696
1085	0.0283019	0.0283019	0.0283019	0.0296496	0.0283019	0.0296496	0.0283019	0.0296496	0.0296496	0.0296496	0.0283019	0.0283019	0.0283019	0.0283019	0.0296496	0.0269906	0.0296496	0.0269542	0.0283019	0.0283019	0.0283019	0.0283019	0.0269542	0.0283019	0.0309973	0.0296496	0.0283019	0.00269542	0	0.0363881	0.00673854	0.0363881	0.032345	0.032345	0.0363881	0	0.032345	0	0	0	0.00134771	0.0336927	0.032345	0.0377358	0.0377358	0.0256065	0.00135318	0.0283019	0.0283019
1086	0.00539084	0.00539084	0.00539084	0.00673854	0.00539084	0.00673854	0.00539084	0.00673854	0.00673854	0.00673854	0.00539084	0.00539084	0.00539084	0.00539084	0.00943396	0.00539811	0.00673854	0.00673854	0.00539084	0.00539084	0.00539084	0.00539084	0.00673854	0.00539084	0.0215633	0.00943396	0.00539084	0.0283019	0.0270636	0.0148248	0.0269542	0.0148248	0.0134771	0.0121294	0.0148248	0.0309973	0.00673854	0.0309973	0.0309973	0.0283784	0.0296496	0.00808625	0.00943396	0.0161725	0.0161725	0.00539084	0.0257104	0.00539084	0.00539084
1087	0	0	0	0.00135685	0	0.00135685	0	0.00135685	0.00135685	0.00135685	0	0	0	0	0.0027137	0	0.00135685	0.00135685	0	0	0	0	0.00135685	0	0.0189959	0.0027137	0.00135685	0.0230665	0.0217984	0.00949796	0.0217096	0.00949796	0.00949796	0.00814111	0.00949796	0.0257802	0.00407056	0.0257802	0.0257802	0.0244565	0.0244233	0.00542741	0.00542741	0.0108548	0.0108548	0.00135685	0.020436	0	0
NOU1	0.00719424	0.00719424	0.00719424	0.00719424	0.00719424	0.00719424	0.00719424	0.00719424	0.00719424	0.00719424	0.00719424	0.00719424	0.00719424	0.00719424	0.0115108	0.00719424	0.00863309	0.00863309	0.00719424	0.00719424	0.00719424	0.00719424	0.00863309	0.00719424	0.0215827	0.0115108	0.00719424	0.0302158	0.0289017	0.0143885	0.028777	0.0143885	0.0129496	0.0115108	0.0143885	0.0330935	0.00863309	0.0330935	0.0330935	0.030303	0.0316547	0.0100719	0.0115108	0.0158273	0.0158273	0.00719424	0.0274566	0.00719424	0.00719424
NOU2	0.00719424	0.00719424	0.00719424	0.00719424	0.00719424	0.00719424	0.00719424	0.00719424	0.00719424	0.00719424	0.00719424	0.00719424	0.00719424	0.00719424	0.0115108	0.00719424	0.00863309	0.00863309	0.00719424	0.00719424	0.00719424	0.00719424	0.00863309	0.00719424	0.0215827	0.0115108	0.00719424	0.0302158	0.0289017	0.0143885	0.028777	0.0143885	0.0129496	0.0115108	0.0143885	0.0330935	0.00863309	0.0330935	0.0330935	0.030303	0.0316547	0.0100719	0.0115108	0.0158273	0.0158273	0.00719424	0.0274566	0.00719424	0.00719424
PAT2	0.00863309	0.00863309	0.00863309	0.00863309	0.00863309	0.00863309	0.00863309	0.00863309	0.00863309	0.00863309	0.00863309	0.00863309	0.00863309	0.00863309	0.0100719	0.00863309	0.0100719	0.0100719	0.00863309	0.00863309	0.00863309	0.00863309	0.0100719	0.00863309	0.0230216	0.0100719	0.00863309	0.0316547	0.0274566	0.018705	0.0273381	0.018705	0.0172662	0.0158273	0.018705	0.0316547	0.0100719	0.0316547	0.0316547	0.02886	0.0330935	0.0115108	0.0129496	0.0201439	0.0201439	0.00863309	0.0289017	0.00863309	0.00863309
PAT3	0.00863309	0.00863309	0.00863309	0.00863309	0.00863309	0.00863309	0.00863309	0.00863309	0.00863309	0.00863309	0.00863309	0.00863309	0.00863309	0.00863309	0.0129496	0.00863309	0.0100719	0.0100719	0.00863309	0.00863309	0.00863309	0.00863309	0.0100719	0.00863309	0.0230216	0.0129496	0.00863309	0.0316547	0.0303468	0.0158273	0.0302158	0.0158273	0.0143885	0.0129496	0.0158273	0.0345324	0.0100719	0.0345324	0.0345324	0.031746	0.0330935	0.0115108	0.0100719	0.0172662	0.0172662	0.00863309	0.0289017	0.00863309	0.00863309
PAT4	0.0100719	0.0100719	0.0100719	0.0100719	0.0100719	0.0100719	0.0100719	0.0100719	0.0100719	0.0100719	0.0100719	0.0100719	0.0100719	0.0100719	0.0143885	0.0100719	0.0115108	0.0115108	0.0100719	0.0100719	0.0100719	0.0100719	0.0115108	0.0100719	0.0244604	0.0143885	0.0100719	0.0330935	0.0317919	0.0201439	0.0316547	0.0201439	0.018705	0.0172662	0.0201439	0.0359712	0.0115108	0.0359712	0.0359712	0.033189	0.0345324	0.0129496	0.0143885	0.0215827	0.0215827	0.0100719	0.0303468	0.0100719	0.0100719
ROC1	0.0057554	0.0057554	0.0057554	0.0057554	0.0057554	0.0057554	0.0057554	0.0057554	0.0057554	0.0057554	0.0057554	0.0057554	0.0057554	0.0057554	0.0100719	0.0057554	0.00719424	0.00719424	0.0057554	0.0057554	0.0057554	0.0057554	0.00719424	0.0057554	0.0201439	0.0100719	0.0057554	0.028777	0.0274566	0.0158273	0.0273381	0.0158273	0.0143885	0.0129496	0.0158273	0.0316547	0.00719424	0.0316547	0.0316547	0.02886	0.0302158	0.00863309	0.0100719	0.0172662	0.0172662	0.0057554	0.0260116	0.0057554	0.0057554
RSE1	0.00863309	0.00863309	0.00863309	0.00863309	0.00863309	0.00863309	0.00863309	0.00863309	0.00863309	0.00863309	0.00863309	0.00863309	0.00863309	0.00863309	0.0129496	0.00863309	0.0100719	0.0100719	0.00863309	0.00863309	0.00863309	0.00863309	0.0100719	0.00863309	0.0230216	0.0129496	0.00863309	0.0316547	0.0303468	0.0158273	0.0302158	0.0158273	0.0143885	0.0129496	0.0158273	0.0345324	0.0100719	0.0345324	0.0345324	0.031746	0.0330935	0.0115108	0.0100719	0.0172662	0.0172662	0.00863309	0.0289017	0.00863309	0.00863309
ST18	0.00573066	0.00573066	0.00573066	0.00573066	0.00573066	0.00573066	0.00573066	0.00573066	0.00573066	0.00573066	0.00573066	0.00573066	0.00573066	0.00573066	0.0100287	0.00573066	0.00716332	0.00716332	0.00573066	0.00573066	0.00573066	0.00573066	0.00716332	0.00573066	0.0200573	0.0100287	0.00573066	0.0286533	0.0273381	0.0157593	0.0272206	0.0157593	0.0143266	0.012894	0.0157593	0.0315186	0.00716332	0.0315186	0.0315186	0.0287356	0.030086	0.00859599	0.0100287	0.017192	0.017192	0.00573066	0.0258993	0.00573066	0.00573066
Mean : 0.015
[truncated: 58 more columns]

## Sheet: S5-Genetic-Dist-Concatenated
Table S5 - Pairwise genetic distances among the specimens of Nasutitermes ephratae sampled, considering the concatenated sequences.
	756	757	758	759	760	761	762	763	765	766	767	768	770	774	775	776	777	778	779	780	781	782	783	784	785	786	787	789	790	802	807	808	809	811	814	820	821	822	823	826	827	830	831	832	836	838	842	844	847
757	0.001
758	0.001	0
759	0.002	0.001	0.001
760	0.003	0	0	0
761	0.001	0.002	0.002	0.003	0.005
762	0.003	0	0	0	0	0.005
763	0.003	0	0	0	0	0.005	0
765	0.002	0.001	0.001	0	0	0.003	0	0
766	0.001	0	0	0.001	0	0.002	0	0	0.001
767	0.002	0.001	0.001	0	0	0.003	0	0	0	0.001
768	0.002	0.001	0.001	0	0	0.003	0	0	0	0.001	0
770	0.002	0.001	0.001	0	0	0.003	0	0	0	0.001	0	0
774	0.001	0.002	0.002	0.003	0.005	0	0.005	0.005	0.003	0.002	0.003	0.003	0.003
775	0	0.001	0.001	0.002	0.003	0.001	0.003	0.003	0.002	0.001	0.002	0.002	0.002	0.001
776	0	0.001	0.001	0.002	0.003	0.001	0.003	0.003	0.002	0.001	0.002	0.002	0.002	0.001	0
777	0	0.001	0.001	0.002	0.003	0.001	0.003	0.003	0.002	0.001	0.002	0.002	0.002	0.001	0	0
778	0.003	0.004	0.004	0.004	0.003	0.004	0.003	0.003	0.004	0.004	0.004	0.004	0.004	0.004	0.003	0.003	0.003
779	0	0.001	0.001	0.002	0.003	0.001	0.003	0.003	0.002	0.001	0.002	0.002	0.002	0.001	0	0	0	0.003
780	0.001	0.002	0.002	0.003	0.003	0.002	0.003	0.003	0.003	0.002	0.003	0.003	0.003	0.002	0.001	0.001	0.001	0.004	0.001
781	0.001	0.002	0.002	0.003	0.003	0.002	0.003	0.003	0.003	0.002	0.003	0.003	0.003	0.002	0.001	0.001	0.001	0.004	0.001	0.002
782	0	0.001	0.001	0.002	0.003	0.001	0.003	0.003	0.002	0.001	0.002	0.002	0.002	0.001	0	0	0	0.003	0	0.001	0.001
783	0	0.001	0.001	0.002	0.003	0.001	0.003	0.003	0.002	0.001	0.002	0.002	0.002	0.001	0	0	0	0.003	0	0.001	0.001	0
784	0	0.001	0.001	0.002	0.003	0.001	0.003	0.003	0.002	0.001	0.002	0.002	0.002	0.001	0	0	0	0.003	0	0.001	0.001	0	0
785	0	0.001	0.001	0.002	0.003	0.001	0.003	0.003	0.002	0.001	0.002	0.002	0.002	0.001	0	0	0	0.003	0	0.001	0.001	0	0	0
786	0.001	0.002	0.002	0.003	0.003	0.002	0.003	0.003	0.003	0.002	0.003	0.003	0.003	0.002	0.001	0.001	0.001	0.004	0.001	0.002	0	0.001	0.001	0.001	0.001
787	0	0.001	0.001	0.002	0.003	0.001	0.003	0.003	0.002	0.001	0.002	0.002	0.002	0.001	0	0	0	0.003	0	0.001	0.001	0	0	0	0	0.001
789	0.017	0.018	0.018	0.019	0.01	0.018	0.01	0.01	0.019	0.018	0.019	0.019	0.019	0.018	0.017	0.017	0.017	0.019	0.016	0.018	0.018	0.017	0.017	0.017	0.017	0.018	0.017
790	0.004	0.004	0.004	0.005	0.005	0.004	0.005	0.005	0.005	0.004	0.005	0.005	0.005	0.004	0.004	0.004	0.004	0.001	0.004	0.004	0.004	0.004	0.004	0.004	0.004	0.004	0.004	0.02
802	0.002	0.003	0.003	0.004	0.003	0.003	0.003	0.003	0.004	0.003	0.004	0.004	0.004	0.003	0.002	0.002	0.002	0.004	0.002	0.003	0.003	0.002	0.002	0.002	0.002	0.003	0.002	0.017	0.005
807	0.008	0.005	0.005	0.005	0.005	0.01	0.005	0.005	0.005	0.005	0.005	0.005	0.005	0.01	0.008	0.008	0.008	0.008	0.008	0.008	0.008	0.008	0.008	0.008	0.008	0.008	0.008	0.015	0.01	0.008
808	0.02	0.019	0.019	0.02	0.008	0.021	0.008	0.008	0.02	0.019	0.02	0.02	0.02	0.021	0.02	0.02	0.02	0.023	0.019	0.021	0.019	0.02	0.02	0.02	0.02	0.019	0.02	0.025	0.022	0.02	0.003
809	0.02	0.019	0.019	0.02	0.01	0.021	0.01	0.01	0.02	0.019	0.02	0.02	0.02	0.021	0.02	0.02	0.02	0.021	0.019	0.021	0.019	0.02	0.02	0.02	0.02	0.019	0.02	0.023	0.022	0.02	0.01	0.005
811	0.01	0.009	0.009	0.01	0.005	0.011	0.005	0.005	0.01	0.009	0.01	0.01	0.01	0.011	0.01	0.01	0.01	0.012	0.01	0.011	0.011	0.01	0.01	0.01	0.01	0.011	0.01	0.026	0.013	0.011	0	0.023	0.025
814	0.019	0.019	0.019	0.019	0.008	0.02	0.008	0.008	0.019	0.019	0.019	0.019	0.019	0.02	0.019	0.019	0.019	0.02	0.019	0.019	0.02	0.019	0.019	0.019	0.019	0.02	0.019	0.024	0.019	0.019	0.008	0.008	0.008	0.025
820	0.011	0.01	0.01	0.011	0.008	0.011	0.008	0.008	0.011	0.01	0.011	0.011	0.011	0.011	0.011	0.011	0.011	0.013	0.011	0.011	0.011	0.011	0.011	0.011	0.011	0.011	0.011	0.025	0.014	0.011	0.003	0.024	0.024	0.001	0.024
821	0.011	0.01	0.01	0.011	0.008	0.011	0.008	0.008	0.011	0.01	0.011	0.011	0.011	0.011	0.011	0.011	0.011	0.013	0.011	0.011	0.011	0.011	0.011	0.011	0.011	0.011	0.011	0.022	0.014	0.011	0.003	0.021	0.021	0.004	0.021	0.003
822	0.009	0.008	0.008	0.009	0.005	0.01	0.005	0.005	0.009	0.008	0.009	0.009	0.009	0.01	0.009	0.009	0.009	0.011	0.009	0.01	0.01	0.009	0.009	0.009	0.009	0.01	0.009	0.024	0.012	0.009	0	0.02	0.022	0.003	0.023	0.004	0.003
823	0.01	0.009	0.009	0.01	0.005	0.011	0.005	0.005	0.01	0.009	0.01	0.01	0.01	0.011	0.01	0.01	0.01	0.012	0.01	0.011	0.011	0.01	0.01	0.01	0.01	0.011	0.01	0.026	0.013	0.011	0	0.023	0.025	0	0.025	0.001	0.004	0.003
826	0.021	0.022	0.022	0.023	0.01	0.022	0.01	0.01	0.023	0.022	0.023	0.023	0.023	0.022	0.021	0.021	0.021	0.022	0.02	0.022	0.02	0.021	0.021	0.021	0.021	0.02	0.021	0.022	0.023	0.021	0.01	0.006	0.004	0.027	0.007	0.026	0.024	0.025	0.027
827	0.005	0.006	0.006	0.007	0.005	0.006	0.005	0.005	0.007	0.006	0.007	0.007	0.007	0.006	0.005	0.005	0.005	0.008	0.005	0.006	0.006	0.005	0.005	0.005	0.005	0.006	0.005	0.019	0.009	0.005	0.005	0.022	0.022	0.012	0.021	0.013	0.012	0.011	0.012	0.023
830	0.023	0.022	0.022	0.023	0.01	0.024	0.01	0.01	0.023	0.022	0.023	0.023	0.023	0.024	0.023	0.023	0.023	0.024	0.022	0.024	0.022	0.023	0.023	0.023	0.023	0.022	0.023	0.026	0.025	0.023	0.01	0.006	0.003	0.027	0.007	0.026	0.024	0.025	0.027	0.004	0.025
831	0.022	0.021	0.021	0.022	0.008	0.023	0.008	0.008	0.022	0.021	0.022	0.022	0.022	0.023	0.022	0.022	0.022	0.023	0.021	0.023	0.021	0.022	0.022	0.022	0.022	0.021	0.022	0.025	0.024	0.022	0.008	0.005	0.002	0.026	0.006	0.026	0.023	0.024	0.026	0.003	0.024	0.001
832	0.005	0.008	0.008	0.008	0.008	0.008	0.008	0.008	0.008	0.008	0.008	0.008	0.008	0.008	0.005	0.005	0.005	0.005	0.005	0.005	0.003	0.005	0.005	0.005	0.005	0.003	0.005	0.013	0.008	0.005	0.013	0.015	0.015	0.013	0.015	0.015	0.015	0.013	0.013	0.013	0.008	0.015	0.013
836	0.02	0.019	0.019	0.02	0.008	0.021	0.008	0.008	0.02	0.019	0.02	0.02	0.02	0.021	0.02	0.02	0.02	0.021	0.019	0.021	0.019	0.02	0.02	0.02	0.02	0.019	0.02	0.023	0.022	0.02	0.008	0.004	0.001	0.025	0.007	0.024	0.021	0.022	0.025	0.003	0.022	0.002	0.001	0.013
838	0.021	0.02	0.02	0.021	0.008	0.022	0.008	0.008	0.021	0.02	0.021	0.021	0.021	0.022	0.021	0.021	0.021	0.024	0.02	0.022	0.02	0.021	0.021	0.021	0.021	0.02	0.021	0.024	0.025	0.021	0.008	0.004	0.002	0.026	0.008	0.025	0.022	0.023	0.026	0.004	0.023	0.003	0.002	0.013	0.001
842	0.006	0.007	0.007	0.008	0.005	0.007	0.005	0.005	0.008	0.007	0.008	0.008	0.008	0.007	0.006	0.006	0.006	0.009	0.006	0.007	0.007	0.006	0.006	0.006	0.006	0.007	0.006	0.019	0.01	0.006	0.005	0.023	0.023	0.013	0.022	0.014	0.013	0.011	0.013	0.024	0.001	0.026	0.025	0.008	0.023	0.024
844	0.006	0.007	0.007	0.008	0.008	0.007	0.008	0.008	0.008	0.007	0.008	0.008	0.008	0.007	0.006	0.006	0.006	0.009	0.006	0.007	0.006	0.006	0.006	0.006	0.006	0.006	0.006	0.019	0.01	0.006	0.013	0.025	0.024	0.015	0.024	0.016	0.015	0.013	0.015	0.026	0.01	0.026	0.026	0	0.024	0.025	0.011
847	0	0.003	0.003	0.003	0.003	0.003	0.003	0.003	0.003	0.003	0.003	0.003	0.003	0.003	0	0	0	0	0	0	0	0	0	0	0	0	0	0.008	0.003	0	0.008	0.01	0.013	0.008	0.01	0.01	0.01	0.008	0.008	0.008	0.003	0.013	0.01	0.005	0.01	0.01	0.003	0.005
849	0.011	0.01	0.01	0.011	0.005	0.011	0.005	0.005	0.011	0.01	0.011	0.011	0.011	0.011	0.011	0.011	0.011	0.013	0.011	0.011	0.011	0.011	0.011	0.011	0.011	0.011	0.011	0.026	0.014	0.011	0	0.024	0.026	0.001	0.026	0.002	0.004	0.004	0.001	0.028	0.013	0.028	0.027	0.013	0.026	0.026	0.014	0.016	0.008
850	0.011	0.01	0.01	0.011	0.005	0.011	0.005	0.005	0.011	0.01	0.011	0.011	0.011	0.011	0.011	0.011	0.011	0.013	0.011	0.011	0.011	0.011	0.011	0.011	0.011	0.011	0.011	0.026	0.014	0.01	0	0.024	0.026	0.001	0.026	0.002	0.004	0.004	0.001	0.028	0.013	0.028	0.027	0.013	0.026	0.026	0.014	0.016	0.008
853	0.008	0.005	0.005	0.005	0.005	0.01	0.005	0.005	0.005	0.005	0.005	0.005	0.005	0.01	0.008	0.008	0.008	0.008	0.008	0.008	0.008	0.008	0.008	0.008	0.008	0.008	0.008	0.015	0.01	0.008	0	0.003	0.01	0	0.008	0.003	0.003	0	0	0.01	0.005	0.01	0.008	0.013	0.008	0.008	0.005	0.013	0.008
858	0.002	0.003	0.003	0.004	0.003	0.003	0.003	0.003	0.004	0.003	0.004	0.004	0.004	0.003	0.002	0.002	0.002	0.004	0.002	0.003	0.003	0.002	0.002	0.002	0.002	0.003	0.002	0.015	0.005	0.002	0.008	0.019	0.019	0.011	0.018	0.011	0.009	0.009	0.011	0.019	0.005	0.021	0.02	0.005	0.019	0.019	0.006	0.006	0
859	0.019	0.019	0.019	0.019	0.01	0.02	0.01	0.01	0.019	0.019	0.019	0.019	0.019	0.02	0.019	0.019	0.019	0.022	0.019	0.02	0.019	0.019	0.019	0.019	0.019	0.019	0.019	0.023	0.023	0.019	0.01	0.004	0.003	0.024	0.009	0.023	0.021	0.021	0.024	0.004	0.021	0.004	0.003	0.015	0.002	0.001	0.022	0.023	0.013
861	0.005	0.003	0.003	0.003	0.003	0.008	0.003	0.003	0.003	0.003	0.003	0.003	0.003	0.008	0.005	0.005	0.005	0.005	0.005	0.005	0.005	0.005	0.005	0.005	0.005	0.005	0.005	0.013	0.008	0.005	0.008	0.01	0.013	0.008	0.01	0.01	0.01	0.008	0.008	0.013	0.008	0.013	0.01	0.01	0.01	0.01	0.008	0.01	0.005
862	0.001	0.002	0.002	0.003	0.005	0.002	0.005	0.005	0.003	0.002	0.003	0.003	0.003	0.002	0.001	0.001	0.001	0.004	0.001	0.002	0.002	0.001	0.001	0.001	0.001	0.002	0.001	0.016	0.004	0.003	0.01	0.021	0.021	0.011	0.02	0.011	0.011	0.01	0.011	0.02	0.006	0.024	0.023	0.008	0.021	0.022	0.007	0.007	0.003
864	0.004	0.003	0.003	0.004	0.008	0.004	0.008	0.008	0.004	0.003	0.004	0.004	0.004	0.004	0.004	0.004	0.004	0.006	0.004	0.004	0.004	0.004	0.004	0.004	0.004	0.004	0.004	0.02	0.007	0.005	0.003	0.019	0.02	0.008	0.019	0.009	0.009	0.007	0.008	0.023	0.007	0.023	0.022	0.015	0.02	0.021	0.008	0.01	0.01
866	0.009	0.008	0.008	0.009	0.005	0.01	0.005	0.005	0.009	0.008	0.009	0.009	0.009	0.01	0.009	0.009	0.009	0.011	0.009	0.01	0.01	0.009	0.009	0.009	0.009	0.01	0.009	0.025	0.012	0.01	0	0.022	0.024	0.001	0.024	0.002	0.003	0.002	0.001	0.026	0.011	0.026	0.026	0.013	0.024	0.025	0.012	0.014	0.008
867	0.011	0.011	0.011	0.012	n/c	0.011	n/c	n/c	0.012	0.011	0.012	0.012	0.012	0.011	0.011	0.011	0.011	0.015	0.011	0.012	0.012	0.011	0.011	0.011	0.011	0.012	0.011	0.031	0.015	0.012	n/c	0.034	0.032	0	0.034	0	0.004	0.004	0	0.036	0.016	0.036	0.036	n/c	0.034	0.035	0.018	0.016	n/c
868	0.021	0.022	0.022	0.023	0.01	0.022	0.01	0.01	0.023	0.022	0.023	0.023	0.023	0.022	0.021	0.021	0.021	0.024	0.02	0.022	0.02	0.021	0.021	0.021	0.021	0.02	0.021	0.024	0.023	0.021	0.015	0.006	0.007	0.029	0.009	0.028	0.026	0.026	0.029	0.005	0.025	0.007	0.006	0.013	0.006	0.005	0.026	0.026	0.008
871	0.011	0.01	0.01	0.011	0.008	0.011	0.008	0.008	0.011	0.01	0.011	0.011	0.011	0.011	0.011	0.011	0.011	0.013	0.011	0.011	0.011	0.011	0.011	0.011	0.011	0.011	0.011	0.026	0.012	0.011	0.003	0.022	0.026	0.001	0.024	0.002	0.004	0.004	0.001	0.028	0.013	0.028	0.027	0.015	0.026	0.026	0.014	0.016	0.01
872	0.001	0.002	0.002	0.003	0.005	0.002	0.005	0.005	0.003	0.002	0.003	0.003	0.003	0.002	0.001	0.001	0.001	0.004	0.001	0.002	0.002	0.001	0.001	0.001	0.001	0.002	0.001	0.018	0.004	0.003	0.01	0.021	0.021	0.011	0.02	0.011	0.011	0.01	0.011	0.022	0.006	0.024	0.023	0.008	0.021	0.022	0.007	0.007	0.003
873	0.004	0.005	0.005	0.006	0.003	0.005	0.003	0.003	0.006	0.005	0.006	0.006	0.006	0.005	0.004	0.004	0.004	0.007	0.004	0.005	0.005	0.004	0.004	0.004	0.004	0.005	0.004	0.018	0.008	0.004	0.008	0.023	0.023	0.013	0.022	0.014	0.013	0.011	0.013	0.024	0.008	0.026	0.025	0.005	0.023	0.024	0.009	0.002	0
883	0.004	0.004	0.004	0.005	0.01	0.004	0.01	0.01	0.005	0.004	0.005	0.005	0.005	0.004	0.004	0.004	0.004	0.006	0.004	0.004	0.004	0.004	0.004	0.004	0.004	0.004	0.004	0.017	0.005	0.004	0.015	0.02	0.02	0.012	0.018	0.011	0.011	0.011	0.012	0.021	0.007	0.023	0.022	0.013	0.02	0.021	0.008	0.008	0.008
886	0.006	0.005	0.005	0.006	0.005	0.007	0.005	0.005	0.006	0.005	0.006	0.006	0.006	0.007	0.006	0.006	0.006	0.009	0.005	0.007	0.007	0.006	0.006	0.006	0.006	0.007	0.006	0.018	0.008	0.006	0.005	0.016	0.018	0.01	0.015	0.011	0.008	0.008	0.01	0.02	0.008	0.02	0.019	0.013	0.018	0.019	0.009	0.011	0.008
887	0.002	0.003	0.003	0.004	0.003	0.003	0.003	0.003	0.004	0.003	0.004	0.004	0.004	0.003	0.002	0.002	0.002	0.004	0.002	0.003	0.003	0.002	0.002	0.002	0.002	0.003	0.002	0.017	0.005	0.004	0.008	0.02	0.02	0.011	0.019	0.012	0.012	0.011	0.011	0.021	0.007	0.023	0.022	0.005	0.02	0.021	0.008	0.008	0
890	0	0.003	0.003	0.003	0.003	0.003	0.003	0.003	0.003	0.003	0.003	0.003	0.003	0.003	0	0	0	0	0	0	0	0	0	0	0	0	0	0.008	0.003	0	0.008	0.01	0.013	0.008	0.01	0.01	0.01	0.008	0.008	0.008	0.003	0.013	0.01	0.005	0.01	0.01	0.003	0.005	0
892	0.022	0.021	0.021	0.022	0.008	0.023	0.008	0.008	0.022	0.021	0.022	0.022	0.022	0.023	0.022	0.022	0.022	0.023	0.021	0.023	0.021	0.022	0.022	0.022	0.022	0.021	0.022	0.026	0.024	0.022	0.013	0.008	0.004	0.028	0.01	0.027	0.026	0.026	0.028	0.005	0.026	0.003	0.004	0.013	0.003	0.004	0.026	0.026	0.01
893	0.01	0.009	0.009	0.01	0.005	0.011	0.005	0.005	0.01	0.009	0.01	0.01	0.01	0.011	0.01	0.01	0.01	0.012	0.01	0.011	0.011	0.01	0.01	0.01	0.01	0.011	0.01	0.026	0.013	0.011	0	0.023	0.025	0	0.025	0.001	0.004	0.003	0	0.027	0.012	0.027	0.026	0.013	0.025	0.026	0.013	0.015	0.008
894	0.005	0.004	0.004	0.005	0.003	0.006	0.003	0.003	0.005	0.004	0.005	0.005	0.005	0.006	0.005	0.005	0.005	0.008	0.005	0.006	0.006	0.005	0.005	0.005	0.005	0.006	0.005	0.021	0.009	0.006	0.003	0.019	0.019	0.005	0.02	0.006	0.007	0.004	0.005	0.022	0.008	0.022	0.021	0.01	0.019	0.02	0.009	0.011	0.005
895	0.01	0.008	0.008	0.008	0.008	0.013	0.008	0.008	0.008	0.008	0.008	0.008	0.008	0.013	0.01	0.01	0.01	0.01	0.01	0.01	0.01	0.01	0.01	0.01	0.01	0.01	0.01	0.013	0.013	0.01	0.008	0.01	0.005	0.008	0.005	0.005	0.005	0.008	0.008	0.008	0.008	0.003	0	0.013	0.003	0.003	0.008	0.013	0.01
896	0.01	0.009	0.009	0.01	0.005	0.011	0.005	0.005	0.01	0.009	0.01	0.01	0.01	0.011	0.01	0.01	0.01	0.012	0.01	0.011	0.009	0.01	0.01	0.01	0.01	0.009	0.01	0.023	0.013	0.01	0	0.011	0.012	0.012	0.015	0.013	0.012	0.01	0.012	0.015	0.011	0.015	0.014	0.013	0.012	0.013	0.012	0.014	0.008
900	0.019	0.018	0.018	0.019	0.008	0.019	0.008	0.008	0.019	0.018	0.019	0.019	0.019	0.019	0.019	0.019	0.019	0.019	0.018	0.019	0.018	0.019	0.019	0.019	0.019	0.018	0.019	0.022	0.02	0.019	0.008	0.004	0.002	0.023	0.005	0.022	0.02	0.02	0.023	0.003	0.02	0.001	0	0.013	0.001	0.002	0.021	0.022	0.01
901	0.022	0.021	0.021	0.022	0.008	0.023	0.008	0.008	0.022	0.021	0.022	0.022	0.022	0.023	0.022	0.022	0.022	0.023	0.021	0.023	0.021	0.022	0.022	0.022	0.022	0.021	0.022	0.026	0.022	0.022	0.003	0.002	0.004	0.025	0.006	0.026	0.023	0.022	0.025	0.004	0.024	0.004	0.004	0.015	0.004	0.004	0.025	0.026	0.01
902	0.001	0.002	0.002	0.003	0.003	0.002	0.003	0.003	0.003	0.002	0.003	0.003	0.003	0.002	0.001	0.001	0.001	0.004	0.001	0.002	0.002	0.001	0.001	0.001	0.001	0.002	0.001	0.017	0.004	0.003	0.008	0.021	0.021	0.011	0.02	0.011	0.011	0.01	0.011	0.022	0.005	0.024	0.023	0.005	0.021	0.022	0.006	0.007	0
907	0.002	0.003	0.003	0.004	0.003	0.003	0.003	0.003	0.004	0.003	0.004	0.004	0.004	0.003	0.002	0.002	0.002	0.004	0.002	0.003	0.003	0.002	0.002	0.002	0.002	0.003	0.002	0.019	0.005	0.004	0.008	0.02	0.02	0.011	0.019	0.012	0.012	0.011	0.011	0.021	0.007	0.023	0.022	0.005	0.02	0.021	0.008	0.008	0
910	0.015	0.014	0.014	0.015	0.008	0.016	0.008	0.008	0.015	0.014	0.015	0.015	0.015	0.016	0.015	0.015	0.015	0.017	0.015	0.016	0.014	0.015	0.015	0.015	0.015	0.014	0.015	0.02	0.018	0.015	0.008	0.004	0.002	0.02	0.007	0.019	0.017	0.017	0.02	0.004	0.017	0.002	0.001	0.013	0.001	0.002	0.018	0.019	0.01
915	0.021	0.02	0.02	0.021	0.008	0.022	0.008	0.008	0.021	0.02	0.021	0.021	0.021	0.022	0.021	0.021	0.021	0.02	0.02	0.022	0.02	0.021	0.021	0.021	0.021	0.02	0.021	0.022	0.021	0.021	0.008	0.012	0.008	0.026	0.013	0.025	0.022	0.023	0.026	0.011	0.023	0.01	0.009	0.013	0.008	0.011	0.024	0.025	0.01
918	0	0.001	0.001	0.002	0.003	0.001	0.003	0.003	0.002	0.001	0.002	0.002	0.002	0.001	0	0	0	0.003	0	0.001	0.001	0	0	0	0	0.001	0	0.017	0.004	0.002	0.008	0.02	0.02	0.01	0.019	0.011	0.011	0.009	0.01	0.021	0.005	0.023	0.022	0.005	0.02	0.021	0.006	0.006	0
922	0.001	0.002	0.002	0.003	0.005	0.002	0.005	0.005	0.003	0.002	0.003	0.003	0.003	0.002	0.001	0.001	0.001	0.004	0.001	0.002	0.002	0.001	0.001	0.001	0.001	0.002	0.001	0.018	0.004	0.003	0.01	0.021	0.021	0.011	0.02	0.011	0.011	0.01	0.011	0.022	0.006	0.022	0.023	0.008	0.021	0.022	0.007	0.007	0.003
924	0.011	0.01	0.01	0.011	0.005	0.011	0.005	0.005	0.011	0.01	0.011	0.011	0.011	0.011	0.011	0.011	0.011	0.013	0.011	0.011	0.011	0.011	0.011	0.011	0.011	0.011	0.011	0.025	0.014	0.011	0	0.022	0.024	0.003	0.024	0.004	0.004	0.005	0.003	0.026	0.013	0.026	0.026	0.013	0.024	0.025	0.014	0.016	0.008
925	0.01	0.008	0.008	0.008	0.008	0.013	0.008	0.008	0.008	0.008	0.008	0.008	0.008	0.013	0.01	0.01	0.01	0.01	0.01	0.01	0.01	0.01	0.01	0.01	0.01	0.01	0.01	0.013	0.013	0.01	0.008	0.01	0.005	0.008	0.005	0.005	0.005	0.008	0.008	0.008	0.008	0.003	0	0.013	0.003	0.003	0.008	0.013	0.01
926	0.009	0.008	0.008	0.009	0.005	0.01	0.005	0.005	0.009	0.008	0.009	0.009	0.009	0.01	0.009	0.009	0.009	0.011	0.009	0.01	0.01	0.009	0.009	0.009	0.009	0.01	0.009	0.025	0.012	0.01	0	0.023	0.025	0.003	0.024	0.004	0.004	0.003	0.003	0.027	0.011	0.027	0.026	0.013	0.025	0.026	0.012	0.014	0.008
927	0.016	0.015	0.015	0.016	0.005	0.017	0.005	0.005	0.016	0.015	0.016	0.016	0.016	0.017	0.016	0.016	0.016	0.019	0.015	0.017	0.015	0.016	0.016	0.016	0.016	0.015	0.016	0.019	0.019	0.016	0.005	0.004	0.004	0.02	0.007	0.019	0.017	0.018	0.02	0.004	0.018	0.004	0.003	0.013	0.003	0.002	0.019	0.02	0.008
930	0.011	0.01	0.01	0.011	0.005	0.011	0.005	0.005	0.011	0.01	0.011	0.011	0.011	0.011	0.011	0.011	0.011	0.013	0.011	0.011	0.011	0.011	0.011	0.011	0.011	0.011	0.011	0.026	0.014	0.01	0	0.024	0.026	0.001	0.026	0.002	0.004	0.004	0.001	0.028	0.013	0.028	0.027	0.013	0.026	0.026	0.014	0.016	0.008
933	0.001	0.002	0.002	0.003	0.003	0.002	0.003	0.003	0.003	0.002	0.003	0.003	0.003	0.002	0.001	0.001	0.001	0.004	0	0.002	0.002	0.001	0.001	0.001	0.001	0.002	0.001	0.016	0.004	0.003	0.008	0.019	0.02	0.011	0.018	0.011	0.011	0.01	0.011	0.02	0.006	0.022	0.021	0.005	0.02	0.021	0.007	0.007	0
937	0	0.001	0.001	0.002	0.003	0.001	0.003	0.003	0.002	0.001	0.002	0.002	0.002	0.001	0	0	0	0.003	0	0.001	0.001	0	0	0	0	0.001	0	0.017	0.004	0.002	0.008	0.02	0.02	0.01	0.019	0.011	0.011	0.009	0.01	0.021	0.005	0.023	0.022	0.005	0.02	0.021	0.006	0.006	0
940	0.011	0.01	0.01	0.011	0.005	0.011	0.005	0.005	0.011	0.01	0.011	0.011	0.011	0.011	0.011	0.011	0.011	0.013	0.01	0.011	0.011	0.011	0.011	0.011	0.011	0.011	0.011	0.017	0.014	0.011	0.005	0.019	0.019	0.014	0.019	0.015	0.014	0.012	0.014	0.021	0.012	0.021	0.02	0.013	0.019	0.019	0.013	0.013	0.008
949	0	0.003	0.003	0.003	0.003	0.003	0.003	0.003	0.003	0.003	0.003	0.003	0.003	0.003	0	0	0	0	0	0	0	0	0	0	0	0	0	0.008	0.003	0	0.008	0.01	0.013	0.008	0.01	0.01	0.01	0.008	0.008	0.008	0.003	0.013	0.01	0.005	0.01	0.01	0.003	0.005	0
950	0.032	0.032	0.032	0.034	n/c	0.032	n/c	n/c	0.034	0.032	0.034	0.034	0.034	0.032	0.032	0.032	0.032	0.034	0.031	0.034	0.031	0.032	0.032	0.032	0.032	0.031	0.032	0.031	0.034	0.032	n/c	0.007	0.004	0.04	0.011	0.04	0.036	0.036	0.04	0.004	0.036	0.004	0.004	n/c	0.004	0.005	0.038	0.036	n/c
952	0	0.001	0.001	0.002	0.003	0.001	0.003	0.003	0.002	0.001	0.002	0.002	0.002	0.001	0	0	0	0.003	0	0.001	0.001	0	0	0	0	0.001	0	0.017	0.004	0.002	0.008	0.02	0.02	0.01	0.019	0.011	0.011	0.009	0.01	0.021	0.005	0.023	0.022	0.005	0.02	0.021	0.006	0.006	0
953	0.01	0.009	0.009	0.01	0.005	0.011	0.005	0.005	0.01	0.009	0.01	0.01	0.01	0.011	0.01	0.01	0.01	0.012	0.01	0.011	0.011	0.01	0.01	0.01	0.01	0.011	0.01	0.026	0.013	0.011	0	0.023	0.026	0	0.026	0.001	0.004	0.003	0	0.027	0.012	0.028	0.027	0.013	0.026	0.026	0.013	0.015	0.008
955	0.009	0.008	0.008	0.009	0.003	0.01	0.003	0.003	0.009	0.008	0.009	0.009	0.009	0.01	0.009	0.009	0.009	0.011	0.009	0.01	0.01	0.009	0.009	0.009	0.009	0.01	0.009	0.025	0.012	0.01	0.003	0.024	0.024	0.001	0.024	0.002	0.004	0.004	0.001	0.026	0.011	0.026	0.026	0.01	0.024	0.025	0.012	0.014	0.005
956	0.007	0.006	0.006	0.007	0.003	0.008	0.003	0.003	0.007	0.006	0.007	0.007	0.007	0.008	0.007	0.007	0.007	0.01	0.007	0.008	0.008	0.007	0.007	0.007	0.007	0.008	0.007	0.023	0.011	0.006	0.003	0.022	0.022	0.004	0.022	0.005	0.006	0.005	0.004	0.025	0.01	0.025	0.024	0.01	0.022	0.023	0.011	0.012	0.005
957	0.008	0.005	0.005	0.005	0.005	0.01	0.005	0.005	0.005	0.005	0.005	0.005	0.005	0.01	0.008	0.008	0.008	0.008	0.008	0.008	0.008	0.008	0.008	0.008	0.008	0.008	0.008	0.015	0.01	0.008	0	0.003	0.01	0	0.008	0.003	0.003	0	0	0.01	0.005	0.01	0.008	0.013	0.008	0.008	0.005	0.013	0.008
961	0.01	0.009	0.009	0.01	0.003	0.011	0.003	0.003	0.01	0.009	0.01	0.01	0.01	0.011	0.01	0.01	0.01	0.012	0.009	0.011	0.011	0.01	0.01	0.01	0.01	0.011	0.01	0.016	0.013	0.01	0.003	0.018	0.018	0.013	0.019	0.014	0.013	0.011	0.013	0.02	0.011	0.02	0.019	0.01	0.018	0.019	0.012	0.012	0.005
964	0.01	0.008	0.008	0.008	0.008	0.013	0.008	0.008	0.008	0.008	0.008	0.008	0.008	0.013	0.01	0.01	0.01	0.01	0.01	0.01	0.01	0.01	0.01	0.01	0.01	0.01	0.01	0.013	0.013	0.01	0.008	0.01	0.003	0.008	0.008	0.005	0.005	0.008	0.008	0.008	0.008	0.005	0.003	0.013	0	0	0.008	0.013	0.01
967	0.001	0.002	0.002	0.003	0.003	0.002	0.003	0.003	0.003	0.002	0.003	0.003	0.003	0.002	0.001	0.001	0.001	0.004	0.001	0.002	0.002	0.001	0.001	0.001	0.001	0.002	0.001	0.018	0.004	0.003	0.008	0.021	0.021	0.011	0.02	0.011	0.011	0.01	0.011	0.022	0.006	0.024	0.023	0.005	0.021	0.022	0.007	0.007	0
969	0.041	0.04	0.04	0.041	0.005	0.041	0.005	0.005	0.041	0.04	0.041	0.041	0.041	0.041	0.041	0.041	0.041	0.041	0.04	0.04	0.041	0.041	0.041	0.041	0.041	0.041	0.041	0.042	0.042	0.041	0	0.036	0.037	0.041	0.035	0.042	0.041	0.04	0.041	0.039	0.04	0.039	0.038	0.013	0.037	0.039	0.041	0.041	0.008
977	0.001	0.002	0.002	0.003	0.003	0.002	0.003	0.003	0.003	0.002	0.003	0.003	0.003	0.002	0.001	0.001	0.001	0.004	0.001	0	0.002	0.001	0.001	0.001	0.001	0.002	0.001	0.018	0.004	0.003	0.008	0.021	0.021	0.011	0.019	0.011	0.011	0.01	0.011	0.022	0.006	0.024	0.023	0.005	0.021	0.022	0.007	0.007	0
981	0.006	0.007	0.007	0.008	0.008	0.007	0.008	0.008	0.008	0.007	0.008	0.008	0.008	0.007	0.006	0.006	0.006	0.009	0.005	0.007	0.007	0.006	0.006	0.006	0.006	0.007	0.006	0.019	0.008	0.006	0.013	0.019	0.021	0.015	0.019	0.016	0.015	0.013	0.015	0.022	0.01	0.024	0.023	0.01	0.021	0.022	0.011	0.011	0.005
982	0	0.001	0.001	0.002	0.003	0.001	0.003	0.003	0.002	0.001	0.002	0.002	0.002	0.001	0	0	0	0.003	0	0.001	0.001	0	0	0	0	0.001	0	0.017	0.004	0.002	0.008	0.02	0.02	0.01	0.019	0.011	0.011	0.009	0.01	0.021	0.005	0.023	0.022	0.005	0.02	0.021	0.006	0.006	0
983	0.023	0.022	0.022	0.023	0.013	0.024	0.013	0.013	0.023	0.022	0.023	0.023	0.023	0.024	0.023	0.023	0.023	0.024	0.022	0.024	0.024	0.023	0.023	0.023	0.023	0.024	0.023	0.025	0.025	0.023	0.013	0.009	0.004	0.027	0.009	0.026	0.025	0.025	0.027	0.006	0.025	0.005	0.004	0.018	0.004	0.004	0.026	0.026	0.015
985	0.006	0.005	0.005	0.006	0.008	0.007	0.008	0.008	0.006	0.005	0.006	0.006	0.006	0.007	0.006	0.006	0.006	0.009	0.006	0.007	0.007	0.006	0.006	0.006	0.006	0.007	0.006	0.018	0.008	0.006	0.008	0.019	0.019	0.01	0.017	0.009	0.008	0.008	0.01	0.022	0.008	0.022	0.021	0.015	0.019	0.02	0.009	0.009	0.01
986	0.026	0.025	0.025	0.026	0.008	0.026	0.008	0.008	0.026	0.025	0.026	0.026	0.026	0.026	0.026	0.026	0.026	0.025	0.025	0.026	0.025	0.026	0.026	0.026	0.026	0.025	0.026	0.028	0.026	0.026	0.008	0.009	0.004	0.03	0.011	0.029	0.026	0.027	0.03	0.006	0.027	0.005	0.004	0.013	0.004	0.004	0.028	0.029	0.01
988	0.01	0.008	0.008	0.008	0.008	0.013	0.008	0.008	0.008	0.008	0.008	0.008	0.008	0.013	0.01	0.01	0.01	0.01	0.01	0.01	0.01	0.01	0.01	0.01	0.01	0.01	0.01	0.013	0.013	0.01	0.008	0.01	0.003	0.008	0.008	0.005	0.005	0.008	0.008	0.008	0.008	0.005	0.003	0.013	0	0	0.008	0.013	0.01
990	0.015	0.018	0.018	0.018	0.018	0.018	0.018	0.018	0.018	0.018	0.018	0.018	0.018	0.018	0.015	0.015	0.015	0.015	0.015	0.015	0.015	0.015	0.015	0.015	0.015	0.015	0.015	0.01	0.018	0.015	0.018	0.02	0.018	0.018	0.015	0.015	0.015	0.018	0.018	0.008	0.013	0.018	0.015	0.02	0.015	0.015	0.013	0.02	0.015
991	0.009	0.008	0.008	0.009	0.003	0.01	0.003	0.003	0.009	0.008	0.009	0.009	0.009	0.01	0.009	0.009	0.009	0.011	0.009	0.01	0.01	0.009	0.009	0.009	0.009	0.01	0.009	0.025	0.012	0.01	0.003	0.024	0.024	0.001	0.024	0.002	0.004	0.004	0.001	0.026	0.011	0.026	0.026	0.01	0.024	0.025	0.012	0.014	0.005
1078	0.002	0.003	0.003	0.004	0.003	0.003	0.003	0.003	0.004	0.003	0.004	0.004	0.004	0.003	0.002	0.002	0.002	0.003	0.002	0.003	0.003	0.002	0.002	0.002	0.002	0.003	0.002	0.019	0.004	0.004	0.008	0.022	0.022	0.011	0.021	0.012	0.012	0.011	0.011	0.023	0.007	0.025	0.024	0.005	0.022	0.023	0.008	0.008	0
1079	0.002	0.003	0.003	0.004	0.003	0.003	0.003	0.003	0.004	0.003	0.004	0.004	0.004	0.003	0.002	0.002	0.002	0.003	0.002	0.003	0.003	0.002	0.002	0.002	0.002	0.003	0.002	0.019	0.004	0.004	0.008	0.022	0.022	0.011	0.021	0.012	0.012	0.011	0.011	0.023	0.007	0.025	0.024	0.005	0.022	0.023	0.008	0.008	0
1080	0.003	0.004	0.004	0.004	0.003	0.004	0.003	0.003	0.004	0.004	0.004	0.004	0.004	0.004	0.003	0.003	0.003	0.004	0.003	0.004	0.004	0.003	0.003	0.003	0.003	0.004	0.003	0.019	0.004	0.004	0.008	0.021	0.021	0.012	0.02	0.013	0.013	0.011	0.012	0.022	0.008	0.024	0.023	0.005	0.022	0.022	0.009	0.009	0
1081	0.003	0.004	0.004	0.004	0.003	0.004	0.003	0.003	0.004	0.004	0.004	0.004	0.004	0.004	0.003	0.003	0.003	0.004	0.003	0.004	0.004	0.003	0.003	0.003	0.003	0.004	0.003	0.019	0.004	0.004	0.008	0.021	0.021	0.012	0.02	0.013	0.013	0.011	0.012	0.022	0.008	0.024	0.023	0.005	0.022	0.022	0.009	0.009	0
1084	0.021	0.021	0.021	0.022	n/c	0.021	n/c	n/c	0.022	0.021	0.022	0.022	0.022	0.021	0.021	0.021	0.021	0.021	0.019	0.021	0.019	0.021	0.021	0.021	0.021	0.019	0.021	0.022	0.021	0.021	n/c	0.009	0.006	0.028	0.008	0.028	0.025	0.027	0.028	0.008	0.025	0.008	0.008	n/c	0.006	0.009	0.027	0.024	n/c
1085	0.022	0.021	0.021	0.022	0.008	0.023	0.008	0.008	0.022	0.021	0.022	0.022	0.022	0.023	0.022	0.022	0.022	0.023	0.021	0.023	0.021	0.022	0.022	0.022	0.022	0.021	0.022	0.025	0.024	0.022	0.008	0.005	0.001	0.026	0.007	0.026	0.023	0.024	0.026	0.003	0.024	0.002	0.001	0.013	0	0.001	0.025	0.026	0.01
1086	0.005	0.005	0.005	0.007	n/c	0.005	n/c	n/c	0.007	0.005	0.007	0.007	0.007	0.005	0.005	0.005	0.005	0.009	0.005	0.007	0.007	0.005	0.005	0.005	0.005	0.007	0.005	0.022	0.009	0.005	n/c	0.028	0.027	0.015	0.027	0.015	0.013	0.012	0.015	0.031	0.007	0.031	0.031	n/c	0.028	0.03	0.008	0.009	n/c
1087	0	0	0	0.001	n/c	0	n/c	n/c	0.001	0	0.001	0.001	0.001	0	0	0	0	0.003	0	0.001	0.001	0	0	0	0	0.001	0	0.019	0.003	0.001	n/c	0.023	0.022	0.009	0.022	0.009	0.009	0.008	0.009	0.026	0.004	0.026	0.026	n/c	0.024	0.024	0.005	0.005	n/c
BZ15	0.005	0.008	0.008	0.008	0.008	0.008	0.008	0.008	0.008	0.008	0.008	0.008	0.008	0.008	0.005	0.005	0.005	0.005	0.005	0.005	0.005	0.005	0.005	0.005	0.005	0.005	0.005	0.013	0.003	0.005	0.013	0.01	0.018	0.013	0.01	0.015	0.015	0.013	0.013	0.013	0.008	0.018	0.015	0.01	0.015	0.015	0.008	0.01	0.005
DM59	0.008	0.01	0.01	0.01	0.01	0.01	0.01	0.01	0.01	0.01	0.01	0.01	0.01	0.01	0.008	0.008	0.008	0.008	0.008	0.008	0.008	0.008	0.008	0.008	0.008	0.008	0.008	0.013	0.005	0.008	0.015	0.013	0.018	0.015	0.01	0.015	0.015	0.015	0.015	0.013	0.01	0.018	0.015	0.013	0.015	0.015	0.01	0.013	0.008
GU113	0.005	0.008	0.008	0.008	0.008	0.008	0.008	0.008	0.008	0.008	0.008	0.008	0.008	0.008	0.005	0.005	0.005	0.005	0.005	0.005	0.005	0.005	0.005	0.005	0.005	0.005	0.005	0.01	0.003	0.005	0.013	0.01	0.015	0.013	0.008	0.013	0.013	0.013	0.013	0.01	0.008	0.015	0.013	0.01	0.013	0.013	0.008	0.01	0.005
NOU1	0.007	0.008	0.008	0.008	0.009	0.007	0.009	0.009	0.008	0.008	0.008	0.008	0.008	0.007	0.007	0.007	0.007	0.01	0.007	0.008	0.008	0.007	0.007	0.007	0.007	0.008	0.007	0.019	0.009	0.007	0.015	0.024	0.025	0.014	0.023	0.015	0.014	0.013	0.014	0.027	0.009	0.029	0.028	0.012	0.026	0.027	0.01	0.012	0.006
NOU2	0.007	0.008	0.008	0.008	0.009	0.007	0.009	0.009	0.008	0.008	0.008	0.008	0.008	0.007	0.007	0.007	0.007	0.01	0.007	0.008	0.008	0.007	0.007	0.007	0.007	0.008	0.007	0.019	0.009	0.007	0.015	0.024	0.025	0.014	0.023	0.015	0.014	0.013	0.014	0.027	0.009	0.029	0.028	0.012	0.026	0.027	0.01	0.012	0.006
PAT2	0.007	0.008	0.008	0.008	0.006	0.007	0.006	0.006	0.008	0.008	0.008	0.008	0.008	0.007	0.007	0.007	0.007	0.008	0.007	0.008	0.008	0.007	0.007	0.007	0.007	0.008	0.007	0.019	0.009	0.007	0.012	0.026	0.023	0.016	0.023	0.017	0.016	0.014	0.016	0.025	0.009	0.027	0.026	0.009	0.024	0.027	0.01	0.012	0.003
PAT3	0.008	0.009	0.009	0.009	0.009	0.008	0.009	0.009	0.009	0.009	0.009	0.009	0.009	0.008	0.008	0.008	0.008	0.011	0.008	0.009	0.009	0.008	0.008	0.008	0.008	0.009	0.008	0.02	0.01	0.008	0.015	0.025	0.026	0.015	0.024	0.016	0.015	0.013	0.015	0.028	0.01	0.03	0.029	0.012	0.027	0.028	0.011	0.011	0.006
PAT4	0.009	0.01	0.01	0.01	0.009	0.009	0.009	0.009	0.01	0.01	0.01	0.01	0.01	0.009	0.009	0.009	0.009	0.012	0.009	0.01	0.01	0.009	0.009	0.009	0.009	0.01	0.009	0.021	0.011	0.009	0.015	0.026	0.027	0.018	0.025	0.019	0.018	0.016	0.018	0.029	0.011	0.031	0.03	0.012	0.028	0.029	0.012	0.013	0.006
ROC1	0.006	0.007	0.007	0.007	0.009	0.006	0.009	0.009	0.007	0.007	0.007	0.007	0.007	0.006	0.006	0.006	0.006	0.009	0.006	0.007	0.007	0.006	0.006	0.006	0.006	0.007	0.006	0.018	0.008	0.006	0.015	0.023	0.024	0.015	0.022	0.016	0.015	0.013	0.015	0.026	0.008	0.028	0.027	0.012	0.025	0.026	0.009	0.011	0.006
RSE1	0.008	0.009	0.009	0.009	0.009	0.008	0.009	0.009	0.009	0.009	0.009	0.009	0.009	0.008	0.008	0.008	0.008	0.011	0.008	0.009	0.009	0.008	0.008	0.008	0.008	0.009	0.008	0.02	0.01	0.008	0.015	0.025	0.026	0.015	0.024	0.016	0.015	0.013	0.015	0.028	0.01	0.03	0.029	0.012	0.027	0.028	0.011	0.011	0.006
ST18	0.006	0.007	0.007	0.007	0.008	0.006	0.008	0.008	0.007	0.007	0.007	0.007	0.007	0.006	0.006	0.006	0.006	0.008	0.006	0.007	0.007	0.006	0.006	0.006	0.006	0.007	0.006	0.018	0.008	0.006	0.014	0.023	0.025	0.015	0.022	0.016	0.015	0.013	0.015	0.025	0.008	0.027	0.026	0.011	0.025	0.025	0.008	0.01	0.006
TT644	0.005	0.008	0.008	0.008	0.008	0.008	0.008	0.008	0.008	0.008	0.008	0.008	0.008	0.008	0.005	0.005	0.005	0.005	0.005	0.005	0.005	0.005	0.005	0.005	0.005	0.005	0.005	0.013	0.003	0.005	0.013	0.01	0.018	0.013	0.01	0.015	0.015	0.013	0.013	0.013	0.008	0.018	0.015	0.01	0.015	0.015	0.008	0.01	0.005
Mean : 0.011
[truncated: 78 more columns]

## Sheet: S6-Neutrality-tests-16S-COII
Table S6 – Neutrality tests performed considering the 16S, COII, and the concatenated sequences for the N. ephratae populations.
(a) Neutrality tests for the whole sample set
Gene	Fu/Li D*	Fu/Li F*	Achaz Y*		Fu's Fs		Tajima's D
16S	-2.190 (n/s; p>0.05)	-2.0895 (n/s; p>0.05)	0.02162		-26.072 (p=0.00)		-0.884 (n/s; p>0.1)
COII	-5.833 (p<0.02)	-5.333 (p<0.02)	-1.65154		-24.454 (p=0.00)		-1.225 (n/s; p>0.1)
16S + COII¹	-4.962 (p<0.02)	-4.584 (p<0.02)	-1.31284		-26.431 (p=0.00)		-0.915 (n/s; p>0.1)
(b) Neutrality tests per dominion
Gene	Test	Neotropical dominion
		ANT	BOR	CHA	MES	PAC	PAR	SOU
16S	Fu's Fs	-2.370 (p=0.02)	-10.558 (p=0.000)	-12.470 (p=0.000)	-26.545 (p=0.000)	-25.996 (p=0.000)	-34.028 (p=0.000)	-28.194 (p=0.000)
	Tajima's D	-1.145 (n/s)	-0.349 (n/s)	-1.513 (n/s)	-0.479 (n/s)	-0.006 (n/s)	-1.128 (n/s)	-1.201 (n/s)
COII	Fu's Fs	2.996 (n/s; p>0.05)	-7.832 (p=0.002)	-4.656 (p=0.004)	-12.963 (p=0.000)	-13.563 (p=0.001)	-14.439 (p=0.000)	-26.495 (p=0.000)
	Tajima's D	0.000 (n/s)	0.062 (n/s)	-1.527 (n/s)	1.247 (n/s)	-0.428 (n/s)	0.336 (n/s)	-2.267 (p=0.002)
16S + COII	Fu's Fs	-2.370 (p=0.02)	-10.558 (p=0.000)	-4.063 (p=0.01)	-26.629 (p=0.000)	-26.022 (p=0.000)	-13.607 (p=0.000)	-28.194 (p=0.000)
	Tajima's D	-1.145 (n/s)	-0.349 (n/s)	-1.591 (p=0.004)	-0.647 (n/s)	-0.176 (n/s)	-0.077 (n/s)	-1.200 (n/s)

## Sheet: S7-Hg-Haplotyples-Samples
Table S7 – Relation among haplogroups, haplotypes, N. ephratae samples and its localities and dominions.
Haplogroups	Haplotypes	Samples	Locality, state (Brazil), country	Dominion
Hg1	H01	756	Bonito, MS, Brazil	CHA
		775	Arceburgo, MG, Brazil	PAR
		776	Promissão, SP, Brazil	PAR
		777	Avanhandaga, SP, Brazil	PAR
		779	Coroados, SP, Brazil	PAR
		782	Santa Bárbara, MG, Brazil	CHA
		783	Promissão, SP, Brazil	PAR
		784	Guapiaçu, SP, Brazil	PAR
		785	Ribeirão Preto, SP, Brazil	CHA
		787	Dourados, MS, Brazil	PAR
		847	Miranda, Venezuela	PAC
		890	Aripo Savannah, Trinidad and Tobago	PAC
		918	San Javier, Bolivia	SOU
		937	Pte. Bermudez, Peru	SOU
		949	El Coco, Venezuela	PAC
		952	Campoverde, Peru	SOU
		982	Tingo Maria, Peru	SOU
		1087	Bonfim, RR, Brazil	BOR
	H02	781	Aquidauana, MS, Brazil	CHA
		786	Palmeiras, MS, Brazil	CHA
	H03	922	Alto Cacazu old forest, Peru	SOU
	H04	872	Cochabamba, Bolivia	SOU
	H05	862	Satipo, Peru	SOU
	H06	887	Sierra de Cochis, Bolivia	SOU
	H07	902	Tauri Mennonite site, Bolivia	SOU
	H08	933	San Pedro, Bolivia	SOU
	H09	761	Porto Velho, RO, Brazil	SOU
		774	Porto Velho, RO, Brazil	SOU
	H10	757	Porto Velho, RO, Brazil	SOU
		758	Porto Velho, RO, Brazil	SOU
		760	Porto Velho, RO, Brazil	SOU
		762	Porto Velho, RO, Brazil	SOU
		763	Porto Velho, RO, Brazil	SOU
		766	Porto Velho, RO, Brazil	SOU
	H11	759	Porto Velho, RO, Brazil	SOU
		765	Porto Velho, RO, Brazil	SOU
		767	Porto Velho, RO, Brazil	SOU
		768	Porto Velho, RO, Brazil	SOU
		770	Porto Velho, RO, Brazil	SOU
	H12	861	Bolivar, Venezuela	BOR
	H13	967	Tingo Maria Cacao, Peru	SOU
	H14	907	Bajo Pichanaqui, Peru	SOU
	H15	780	Ipora, GO, Brazil	CHA
		977	San Pedro, Bolivia	SOU
	H16	802	Rio Chico, Venezuela	PAC
	H17	858	Henri Pittier Nat. Park, Venezuela	PAC
	H18	832	Aragua, Venezuela	PAC
		844	Maracay, Venezuela	PAC
	H65	1078	João Pessoa, PB, Brazil	PAR
		1079	João Pessoa, PB, Brazil	PAR
	H66	1080	Areia, PB, Brazil	CHA
		1081	Areia, PB, Brazil	CHA
Hg2	H19	807	Colon, Panama	PAC
		811	Alta Verapaz, Guatemala	MES
		822	Ometepe, Nicaragua	MES
		823	Izabal, Guatemala	MES
		849	Colon, Panama	PAC
		850	Bluefields Naval St., Nicaragua	PAC
		853	Alta Verapaz, Guatemala	MES
		866	Lancetilla Botanical, Honduras	MES
		867	Alta Verapaz, Guatemala	MES
		893	Colon, Panama	PAC
		896	Pico Bonito Lodge, Honduras	MES
		924	Los Santos, Panama	PAC
		926	Capiro Nat. Park, Honduras	MES
		930	Limon, Costa Rica	PAC
		950	Arena Forest, Trinidad and Tobago	PAC
		957	Izabal, Guatemala	MES
		969	Cocle, Panama	PAC
		1084	Amajari, RR, Brazil	BOR
		1086	Bonfim, RR, Brazil	BOR
	H20	956	Laguna Guaimoreto, Honduras	MES
	H21	871	Past Mojoriver, Belize	MES
	H22	842	Tayrona Nat. Park, Colombia	PAC
	H23	827	Minca, Colombia	PAC
	H24	894	Los Santos, Panama	PAC
	H25	901	Maya Point, Belize	MES
	H26	886	Rio Blanco Nat. Park, Belize	MES
	H27	864	Puerto Asese, Nicaragua	MES
	H28	985	Chicbul, Mexico	MES
	H29	808	Chiquila, Mexico	MES
	H30	961	Cockscomb Nat. Park, Belize	MES
	H31	955	San Jose, Mexico	MES
		991	Cienega La Batea, Colombia	PAC
	H32	927	Peten, Guatemala	MES
	H33	821	Soberania Nat. Park, Panama	PAC
	H34	940	San Jose, Mexico	MES
	H35	820	Pipeline Road, Panama	PAC
	H36	953	Lajas de Tole, Panama	PAC
Hg3	H37	DM59	St. Andrew, Dominica	ANT
	H38	883	Mahaut, Guadalupe	ANT
	H39	PAT2	Patagai, French Guiana	BOR
	H40	981	Rushville, Trinidad and Tobago	PAC
		BZ15	Rio Bravo Cons. Area, Belize	MES
		TT644	Pinfold Bay, Trinidad and Tobago	PAC
	H41	PAT4	Patagai, French Guiana	BOR
	H42	868	Ansela Frais, Guadalupe	ANT
		GU113	Basse-Terre, Guadalupe	ANT
	H43	PAT3	Patagai, French Guiana	BOR
		RSE1	Rt. Saint-Élie, French Guiana	BOR
	H44	NOU1	Nouragues, French Guiana	BOR
		NOU2	Nouragues, French Guiana	BOR
	H45	ROC1	Rocoucoua, French Guiana	BOR
		ST18	Petit Saut, French Guiana	BOR
	H46	778	Linhares, ES, Brazil	PAR
	H47	790	Sooretama, ES, Brazil	PAR
Hg4	H48	836	Coyolito, Honduras	MES
		964	Higuerote Beach, Venezuela	PAC
		988	Inra, Guadalupe	ANT
		1085	Amajari, RR, Brazil	BOR
	H49	831	Englishman's Bay, Trinidad and Tobago	PAC
		895	Quintana Roo, Mexico	MES
		925	Laguna Bacalar, Mexico	MES
	H50	830	Trinity Hills, Trinidad and Tobago	PAC
	H51	910	Quintana Roo, Mexico	MES
	H52	900	Heredia, Costa Rica	PAC
	H53	809	Las Quebradas, Honduras	MES
	H54	892	Rio Negro, Peru	SOU
	H55	838	La Ceiba, Honduras	MES
	H56	859	Grand Riviere, Trinidad and Tobago	PAC
n/g	H57	789	São João Batista, MG, Brazil	CHA
n/g	H58	814	Minca, Colombia	PAC
n/g	H59	826	Francisco de Orellana, Ecuador	BOR
n/g	H60	873	Yacaumbu Nat. Park, Venezuela	PAC
n/g	H61	915	Heredia, Costa Rica	PAC
n/g	H62	983	Barro Colorado Is., Panama	PAC
n/g	H63	986	Sambo Creek, Honduras	MES
n/g	H64	990	Francisco de Orellana, Ecuador	BOR
